# Supplementary material for: Genetic and Chemical-Genetic Interactions Map Biogenesis and Permeability Determinants of the Outer Membrane of Escherichia coli
Source: mBio. 2020 Mar 10;11(2):e00161-20. doi: 10.1128/mBio.00161-20 (PMC7064757; doi:10.1128/mBio.00161-20)
Supplement: TABLE S1 [file mBio.00161-20-st001.xlsx]

## Sheet: Query deletions
Apramycin query deletions	CIP Strain	Vancomycin Singer Solid MIC (µg/ml)	Rifampicin Singer Solid MIC (µg/ml)	Primer	Direction	Sequence (5' -> 3')
acrA	2	512	16	apramycin amplification	F	ACTTTTG ACCATTGACC AATTTGAAAT CGGACACTCG AGGTTTACAT atg agcaaaaggggatgataagtttatc
				apramycin amplification	R	GCATGTCTTAACGGCTCCTGTTTAAGttaAGACTTGGACTGTTCAGGCTGtcagccaatcgactggcgagcgG
				confirmation	F	CAATTTGAAATCGGACACTCG
				confirmation	R	CAATCGTAGGATATTGCGCC
ccmC	10	512	16	apramycin amplification	F	CAATAAC GCTGGATTAC TGATTTTTGT TCGAGTCTGG TATCGAAACT atg agcaaaaggggatgataagtttatc
				apramycin amplification	R	TTCATTCCAGGAAGCAAATGCAGGGGtcaTTTACGGCCTCTTTTCAGTATtcagccaatcgactggcgagcgG
				confirmation	F	GCACCGCGACATTAAGTCC
				confirmation	R	CACGCCACGCAGAATTG
csgA	4	512	16	apramycin amplification	F	ACGTTAA TTTCCATTCG ACTTTTAAAT CAATCCGATG GGGGTTTTAC atg agcaaaaggggatgataagtttatc
				apramycin amplification	R	CCTGTTTCTGTAATACAAATGATGTAttaGTACTGATGAGCGGTCGCGTTtcagccaatcgactggcgagcgG
				confirmation	F	CAGAGACAGTCGCAAATGGC
				confirmation	R	CATCCCCTTGCTGGGTC
fadR	5	512	16	apramycin amplification	F	GGTATGA TGAGTCCAAC TTTGTTTTGC TGTGTTATGG AAATCTCACT atg AGCAAAAGGGGATGATAAGTTTATC
				apramycin amplification	R	TGAGGGGTTTGCTCTTTAAACGGAAGGGAttaTCGCCCCTGAATGGCTAA TCAGCCAATCGACTGGCGAGCGG
				confirmation	F	CAGGCAGGAGTGAGGCAAG
				confirmation	R	CATGTGCATCGCCTGTGG
fliA	8	512	16	apramycin amplification	F	AAACGGA TAATCATGCC GATAACTCAT ATAACGCAGG GCTGTTTATC gtg agcaaaaggggatgataagtttatc
				apramycin amplification	R	AAGTTAAAGTGCGGCATTTACTGACGttaTAACTTACCCAGTTTAGTGCGtcagccaatcgactggcgagcgG
				confirmation	F	GCAATTTGTCAGCAACGTGC
				confirmation	R	GTCTTTTCAGGTGCTGCACC
flxA	7	512	16	apramycin amplification	F	AGATTTT TTTGTGCATG CCGATAGTGC TTTTTTAAAA GGAGAAATCT atg agcaaaaggggatgataagtttatc
				apramycin amplification	R	CCCGATGAGGGCCACAATACGGCTGTCACttaGACGTAAATATCAATGGTtcagccaatcgactggcgagcgG
				confirmation	F	CCGAACGTTTACCCCTGTC
				confirmation	R	GCTGATGGCGAAAAGTGG
galU	5	512	8	apramycin amplification	F	CAGAAAT ATGAACACGT TCAAAACACG AACAGTCCAG GAGAATTTAA atg agcaaaaggggatgataagtttatc
				apramycin amplification	R	CCGTTTCGTGGATAACACCGATACGGATGttaCTTCTTAATGCCCATCTCtcagccaatcgactggcgagcgG
				confirmation	F	CTGCTAATGTCGGCTGGTG
				confirmation	R	CCCTCGACGATTTCCTGATC
gshB	13	512	16	apramycin amplification	F	CCGCGCT ACAAGTACGA TTTGGCGATT TGGGCTAACG GAGAAGAATA atg agcaaaaggggatgataagtttatc
				apramycin amplification	R	AACGAGATCCTTCTCGCTAAGGTGGGttaCTGCTGCTGTAAACGTGCTTCtcagccaatcgactggcgagcgG
				confirmation	F	GAAGGCGGTTTATCGGCAG
				confirmation	R	CGGATCCTGGAGAGCAGG
lapA	6	256	16	apramycin amplification	F	TAAGTTG ACCATAATTT ATTCGCTCTA ACCACATAAC GGGAAGTAAT gtg agcaaaaggggatgataagtttatc
				apramycin amplification	R	AGAAACAACAACTCCAGCATAGAAAGttaTTCCTTCGCCGCTGACGAGTGtcagccaatcgactggcgagcgG
				confirmation	F	GCGAAATAGCGCAACGAG
				confirmation	R	GGAAGTTAACCCCCGCTACG
lgoT	20	512	16	apramycin amplification	F	ATGCACA ATTACGTAAA CAATTAAAAT TATAAATACA GGAGTCCGGC gtg agcaaaaggggatgataagtttatc
				apramycin amplification	R	GCAAAATGTTATCGGGCATAAGGAGAttaATCTTTACGTGGGTCGTTGATtcagccaatcgactggcgagcgG
				confirmation	F	GCCGTTAATGTCAACCTTGC
				confirmation	R	GCAGTGTTCCGGATTCAGC
lpcA	1	512	0.5	apramycin amplification	F	CGGTACA CTGCATTTTG TCTATTACAT TTATGCTGAA GGATATCCTC atg AGCAAAAGGGGATGATAAGTTTATC
				apramycin amplification	R	GTAAACGTCTTATCCGGCCTACGCCAGACttaCTTAACCATCTCTTTTTC TCAGCCAATCGACTGGCGAGCGG
				confirmation	F	GTCCTGGTCATAGCACCTGC
				confirmation	R	GGATGCGGCGTGAACG
mlaA	10	512	16	apramycin amplification	F	TCATGGA TGGCAAACTG CATAAGCCAT AAAAAAACAG GGAGACATTT atg AGCAAAAGGGGATGATAAGTTTATC
				apramycin amplification	R	TTTTGCGACTCACCTTTTTTATTTGTTTCttaTTCAGAATCAATATCTTT TCAGCCAATCGACTGGCGAGCGG
				confirmation	F	CGTCTGGACATCAGTTGACG
				confirmation	R	GGAAATAGTCAGTGACGAACATCAG
mlaC	14	512	16	apramycin amplification	F	CCACTGA ACCTGTGGGT ACAACGAAAT AATTTCAGGA GAACCGACGC atg AGCAAAAGGGGATGATAAGTTTATC
				apramycin amplification	R	CGTCTGCATCCAGCTCAGTGACTCGCTCAttaTTTTTTCTCTTCCAGAGT TCAGCCAATCGACTGGCGAGCGG
				confirmation	F	GGTGCTGGAAGATCTCATTGG
				confirmation	R	GGGAGACACGGCTAAGATCG
mlaD	14	512	16	apramycin amplification	F	GGGGCTG GATTTTGTGC TGACCGCATT GATGTTTGGG AATTGAGTTC atg AGCAAAAGGGGATGATAAGTTTATC
				apramycin amplification	R	CGTTTAAACATGCGTCGGTTCTCCTGAAAttaTTTCGTTGTACCCACAGG TCAGCCAATCGACTGGCGAGCGG
				confirmation	F	GACGCCATCCCGACG
				confirmation	R	CCTCGTCCATCAGCTTATACGG
mlaE	14	512	16	apramycin amplification	F	TGCCGGC GATTATCACG CTGATCTTTT ACCAGGGAGT TAAGCCACTC atg AGCAAAAGGGGATGATAAGTTTATC
				apramycin amplification	R	AAATTTCATTTTTTTTCGTTTGCATGAACtcaATTCCCAAACATCAATGC TCAGCCAATCGACTGGCGAGCGG
				confirmation	F	CATGGCAGTGCCCAGG
				confirmation	R	GCATAAAGCGTGTAGGTCGG
mlaF	14	512	16	apramycin amplification	F	AATTGAG CGCCATGCTT AGAAAATCAA CGCAAGACGA AGGGTGAATT atg AGCAAAAGGGGATGATAAGTTTATC
				apramycin amplification	R	ACGCCAGCGCATTTAACAGCATGAGTGGCttaACTCCCTGGTAAAAGATC TCAGCCAATCGACTGGCGAGCGG
				confirmation	F	CAGAAAGCCGTAACGGATGC
				confirmation	R	CAGGACGCCGACATTATAGAGC
narL	5	512	16	apramycin amplification	F	CACCTTT ATTCCCGAAA AAACTTTCAC AGACGTCCAA GGAGATACCC atg AGCAAAAGGGGATGATAAGTTTATC
				apramycin amplification	R	CAAACGACGAACTGCGCTGGGAACCGTAAtcaGAAAATGCGCTCCTGATG TCAGCCAATCGACTGGCGAGCGG
				confirmation	F	GCAGCAATCACTACGGCATG
				confirmation	R	CATGCCTGACTGGCAGAAC
opgH	5	512	32	apramycin amplification	F	AT CAGACGTTGA GTGAAACCTG GAGCTACCAG TTACCTGCCA atgAATAA AGCAAAAGGGGATGATAAGTTTATC
				apramycin amplification	R	TAAGCGTAGCGCATCAGGCAACTACGTTTttaTTGCGAAGCCGCATCCGG TCAGCCAATCGACTGGCGAGCGG
				confirmation	F	GTGCGCTATAACCCGGTTACC
				confirmation	R	GTGAACGCCTTATCCGACC
pdeR	6	512	16	apramycin amplification	F	CCTTTTA TTTAACCGCG GACTCCGCTG TTAACCGGAG GATATGCATC atg agcaaaaggggatgataagtttatc
				apramycin amplification	R	AGCGCTAAGTATATATATTCATCTACttaTGCGCGCTTCAGATAGCGTTTtcagccaatcgactggcgagcgG
				confirmation	F	GACTCCGCTGTTAACCGGA
				confirmation	R	CAACGCGCTGGGCATC
recQ	17	512	16	apramycin amplification	F	GGCGCTG AAAATAGCGC CTGTTTTTAT TTCAGGCAAT CGGGGTGAAT gtg agcaaaaggggatgataagtttatc
				apramycin amplification	R	ATACTGGCACTTTTTTATGCTGCTGActaCTCTTCGTCATCGCCATCAACtcagccaatcgactggcgagcgG
				confirmation	F	GGTTGGCAAATCTGGAATCC
				confirmation	R	GTGCACCATGGCGACG
rfaE	14	128	0.5	apramycin amplification	F	AGTATGG TATTATCGCG CGCAAATTTT GAATCTCTCA GGAGACAGGA atg AGCAAAAGGGGATGATAAGTTTATC
				apramycin amplification	R	CGAAGCGAGATCTGTGAACCGCTTTCCGGttaGCCTTTTTTATCCTGTTG TCAGCCAATCGACTGGCGAGCGG
				confirmation	F	CCATGTGTCGGAGGATTGC
				confirmation	R	CTCGTCATCATACTGGTTGTGTTG
rfe	17	512	16	apramycin amplification	F	CTTCGTG GTTATACTTC TGCTAATAAT TTTCTCTGAG AGCATGCATT gtg agcaaaaggggatgataagtttatc
				apramycin amplification	R	AGGCATTGGTTGTGTCATCACATCCTCATttaTTTGGTTAAATTGGGGCTtcagccaatcgactggcgagcgG
				confirmation	F	GGTTTGGAACGGACTTTCCC
				confirmation	R	CAGCGCGATTAACGCAAAC
rffH	17	512	16	apramycin amplification	F	AGGGCGA GCGTTTAGGT CTGAAAGGCT AATTTTCAGC GGAGGCAAAC atg agcaaaaggggatgataagtttatc
				apramycin amplification	R	CAAAGAAGGCGTTTTCCCAGGTTAGTGGCtcaATACTGGCGCGGACGGGCtcagccaatcgactggcgagcgG
				confirmation	F	CGTGAACTTGGCTGGCTG
				confirmation	R	GTTGCAGGGCATCCAGTTC
rssB	5	512	16	apramycin amplification	F	TGGCAAT AGCATGCCAC TATTGAGTAA AGCCAGTCAG GGGAGAGAAC atg agcaaaaggggatgataagtttatc
				apramycin amplification	R	ATGCAAATTTAGCCCGCGTTATCGTTTGCtcaTTCTGCAGACAACATCAAtcagccaatcgactggcgagcgG
				confirmation	F	CCGGACAGCTGGCAGTG
				confirmation	R	CGACGATAGTACCACCAGCC
tolC	14	512	16	apramycin amplification	F	TTTACAG TTTGATCGCG CTAAATACTG CTTCACCACA AGGAATGCAA atg AGCAAAAGGGGATGATAAGTTTATC
				apramycin amplification	R	CAGACGGGGCCGAAGCCCCGTCGTCGTCAtcaGTTACGGAAAGGGTTATG TCAGCCAATCGACTGGCGAGCGG
				confirmation	F	CCTATGGCACGTAACGCC
				confirmation	R	CCCATCAGAATAGAGGATGGC
waaB	16	512	16	apramycin amplification	F	GTCAACG ATTGTTTCTG ATTTTATAGA CAAATAAAAC CGTTAAAACA gtg AGCAAAAGGGGATGATAAGTTTATC
				apramycin amplification	R	CTCAGTTTCCTGGAAAAACACCTGCTGCAttaTTTCCTCCGGGAAATAGC TCAGCCAATCGACTGGCGAGCGG
				confirmation	F	GGTCATGATGATTGGGATAAGTTAGAG
				confirmation	R	CAATCGAAATTCCGCAACC
waaF	16	512	2	apramycin amplification	F	TAACGGA ATACATGGCC TGGCTGAATC GCGACGCATA AGAGCTCTGC atg AGCAAAAGGGGATGATAAGTTTATC
				apramycin amplification	R	GATGTTTTAACGATCAAAACCCGCATCCGtcaGGCTTCCTCTTGTAACAA TCAGCCAATCGACTGGCGAGCGG
				confirmation	F	CGGGTTACGACAAACCGTTC
				confirmation	R	CCAGGAAGGAATCTGTGCG
waaG	16	512	8	apramycin amplification	F	CTGT TGCCAGAAGA TGCCCCTTCA GCTGACAGGA ATGCACAATT atgATC AGCAAAAGGGGATGATAAGTTTATC
				apramycin amplification	R	GCCAAAGTGTGGCAAGCGGCTCTTTTAATtcaACCATCTAAACCACCTGT TCAGCCAATCGACTGGCGAGCGG
				confirmation	F	GAAAATGCCGACCCGG
				confirmation	R	CTTTTAATGTCGTCCCCTTGTG
waaP	16	512	8	apramycin amplification	F	TTGCCAGAAA AAGCCGCGGA TATCATTACA GGTGGTTTAG atgGTTGAAT AGCAAAAGGGGATGATAAGTTTATC
				apramycin amplification	R	TTAGTTCCAGTACATACTAATAAATATTTttaTAATCCTTTGCGTTGTGT TCAGCCAATCGACTGGCGAGCGG
				confirmation	F	GGTCATCGCTGAACCTTTCTC
				confirmation	R	CAGCCATGCATTATCCATCC
waaQ	16	512	16	apramycin amplification	F	AAGAGTC GCTAGTGGAA AAGCCATTTC GAAAAATCCT GGTCATAAAG atg AGCAAAAGGGGATGATAAGTTTATC
				apramycin amplification	R	AAAATATTTATATAAACAAAACGCCACGAtcaTAATTGTGCATTCCTGTC TCAGCCAATCGACTGGCGAGCGG
				confirmation	F	GCTGCGAAAGAAATGATACACTAGC
				confirmation	R	GCACCTGAATAAGCTCAAATGC
waaY	16	512	16	apramycin amplification	F	TATCTTT GCCGAAAATA TTACCGTAAA TAACATTTAA CTGGTTTATT atg AGCAAAAGGGGATGATAAGTTTATC
				apramycin amplification	R	GGTGAAGACATGTAATTGTGGGATTTTTTttaGCGCGCTGGTTTCCCTTT TCAGCCAATCGACTGGCGAGCGG
				confirmation	F	GATGACTCTCCACGAGATGCG
				confirmation	R	CGATGTAGGGCCCGAAAG
wzzE	17	512	32	apramycin amplification	F	AGAAATC GTGGTGGCAG CCCCAATTTA ACCAAATAAA TGAGGATGTG atg agcaaaaggggatgataagtttatc
				apramycin amplification	R	GCGCCTTTGCGCTCACCGCAGCAGTGTTGctaTTTCGAGCAACGGCGGGTtcagccaatcgactggcgagcgG
				confirmation	F	GGAGTGGGTCATGCTGGTG
				confirmation	R	GATGCTGCGCAGTGACG
yaiP	2	512	16	apramycin amplification	F	TGGGTGA AGGCTTTGTA ATTCATAAAA TGATTCTTTG AGCAAATTGC atg AGCAAAAGGGGATGATAAGTTTATC
				apramycin amplification	R	CTGCAATCTGAATATTTTTCTCTTTAACAttaAGCTTCAGATAGTTTTTC TCAGCCAATCGACTGGCGAGCGG
				confirmation	F	GCCTGCGTGCAGTTGC
				confirmation	R	GGACCCTGAATAACGGCAC
ybfP	3	512	16	apramycin amplification	F	AACAACG AACACTTTGT CAACAAACTG AGTAGCTCAA GGAAATCCCA atg agcaaaaggggatgataagtttatc
				apramycin amplification	R	GGTTTCATTCCCGGACTCACTATTttaATGTGTATTTATCGCTTTCAATTtcagccaatcgactggcgagcgG
				confirmation	F	CCTGATGCGCTACGCTTATC
				confirmation	R	GCAACGGAAGCCTTCACG
ybjN	4	512	16	apramycin amplification	F	TGCGTAA GCTGTGCCGG TCTTTTTATC GAAAGAGGTT GTACAAAATT atg agcaaaaggggatgataagtttatc
				apramycin amplification	R	ACCAGCGACTGCGTGCTCGAAAGGAGTTAtcaGTGGAGGAAATAGTTTTCtcagccaatcgactggcgagcgG
				confirmation	F	CACCGGTATCGACATCGC
				confirmation	R	GCAGCCACTGCACCAGC
ychO	5	512	16	apramycin amplification	F	TTCTTTA AGGCTATGGT TTTTCATTAT TACCGGAAGT TACCGACGTT ttg agcaaaaggggatgataagtttatc
				apramycin amplification	R	TATGGGTGCATCAGGAGCGCATTTTCTGAttaCGGTTCCCAGCGCAGTTCtcagccaatcgactggcgagcgG
				confirmation	F	GCAGCGTCTGACCAATCG
				confirmation	R	CTCAAGCTGATTGCCCAGG
yegS	9	512	16	apramycin amplification	F	TTCTGCT CTACACTATC TACAGACCAA TCATAAAGGC ACATACGATC atg agcaaaaggggatgataagtttatc
				apramycin amplification	R	TCTCCCTGGTTCAAGAGAGAATAGTTTGAttaACGCAACAGTGGACAATCtcagccaatcgactggcgagcgG
				confirmation	F	GCTGTCCCCATTGCAAGC
				confirmation	R	CCGATGATGCTGTGTCAGAG
yfjD	12	512	16	apramycin amplification	F	CGAATTG TCCAGCAGTT AATCAGCTAA ACCCAGAAAA GGAGTTTCCC ctg agcaaaaggggatgataagtttatc
				apramycin amplification	R	CCCTGCATGCGAATGCCGGGCCGTTTTCGttaCTCCGCCACACTCTCGCGtcagccaatcgactggcgagcgG
				confirmation	F	CGCGTCGTCTGGTTTAACG
				confirmation	R	GGTCGTACGATTCGTGCG
yrbG	14	512	32	apramycin amplification	F	GAAAATC TTCAGCGGAC CGGCGAGTAT ACCTGAAGAA AGGACGTTAG atg agcaaaaggggatgataagtttatc
				apramycin amplification	R	ACTCTACGTGCGACATAATGCGTTTCCAGttaTTCAACGAGTATTGGCGAtcagccaatcgactggcgagcgG
				confirmation	F	CCGCCGTGGTTAGCG
				confirmation	R	CACAGGCAAGCGTGAAATTC
