# Supplementary material for: Genetic and Chemical-Genetic Interactions Map Biogenesis and Permeability Determinants of the Outer Membrane of Escherichia coli
Source: mBio. 2020 Mar 10;11(2):e00161-20. doi: 10.1128/mBio.00161-20 (PMC7064757; doi:10.1128/mBio.00161-20)
Supplement: TABLE S2 [file mBio.00161-20-st002.xlsx]

## Sheet: No Drug
Gene	ccmC	csgA	fadR	pdeR	mlaA	mlaC	mlaD	mlaF	narL	recQ	tolC	ybjN	acrA	rssB	ychO	yfjD	wzzE	lapA	waaF	fliA	gshB	opgH	yaiP	yrbG	lgoT	mlaE	rfe	rffH	yegS	flxA	waaB	waaQ	waaY	ybfP	galU	lpcA	rfaE	waaG	waaP
thrL	0.993234	1.01586	0.975282	1.10688	1.03671	1.01973	1.03164	1.0072	0.986296	0.995674	1.04611	1.04286	0.969922	1.07319	1.00997	1.00887	1.0308	1.03543	1.00147	1.0621	1.00835	1.03581	0.978528	1.02262	0.92653	1.05505	1.03512	1.03432	1.00878	1.04114	1.01333	1.02397	0.997991	1.0189	0.994689	0.990086	0.963196	1.01054	1.11576
thrA	1.01746	1.03246	0.983108	1.01204	1.00584	0.969655	0.965165	0.990578	1.04	0.966043	0.9753	0.995705	1.0229	1.00642	0.996804	0.982891	0.991225	0.996584	0.996757	1.00062	1.04047	1.02413	0.953557	0.986471	0.946673	1.02052	1.0109	1.02433	0.996686	0.971852	0.968768	0.990189	0.946479	1.00664	1.00851	1.02967	1.04598	0.996357	0.977864
thrB	1.00016	1.01352	1.00609	0.946501	1.00254	0.980097	1.06795	1.00564	0.961757	0.975266	0.986717	1.01855	1.05842	0.961372	0.972447	0.986998	0.964423	0.98875	1.01445	1.03192	1.00414	0.987675	1.0042	0.935985	0.920323	1.02989	1.00477	1.01253	1.0078	1.01732	1.03993	0.992192	0.975937	0.998054	1.02827	0.933888	0.988271	0.970858	1.01671
thrC	0.993784	0.977714	0.96177	1.02993	0.996976	1.02374	1.09706	1.01693	1.01123	1.08235	1.05537	1.03226	1.00682	0.975686	0.985665	1.00957	1.07738	1.08146	0.996803	1.02129	1.00163	1.0269	1.02326	0.988973	0.937583	1.07727	1.05723	1.02436	1.02937	1.01288	1.01957	1.05608	0.957724	0.965152	1.02081	1.02365	1.1102	0.97818	1.02707
yaaX	1.00161	0.969587	1.03735	0.985885	1.00193	0.989271	0.987863	1.00132	0.989543	1.00408	0.99015	1.01308	1.02799	0.953804	0.990732	0.997029	1.03288	0.999224	0.967977	1.01542	1.05137	0.982212	1.02579	0.976465	0.926562	1.01577	1.01249	1.00487	1.02911	0.987554	1.00815	0.983303	1.0144	1.0559	0.971197	0.948032	0.992951	1.01334	1.009
yaaA	0.984119	1.0459	1.01536	1.01726	1.00713	0.973161	0.946297	0.945862	1.03445	0.945709	0.973468	0.99969	0.996024	1.03836	1.01416	0.945521	0.981264	0.980043	0.963398	0.969548	1.00651	0.98548	1.08226	0.98897	0.89278	0.972676	1.00522	1.00785	1.0281	1.00282	1.01501	0.974011	0.973727	1.07265	1.03233	0.946226	0.919314	0.957722	1.0034
yaaJ	0.980343	1.05527	1.04707	0.997684	1.05714	1.00548	0.985568	1.02403	1.05857	1.0174	1.01205	1.05483	1.07609	1.02023	0.990022	1.02316	1.0016	0.970738	1.07436	0.98522	0.991035	1.05415	1.05441	1.0246	0.943418	1.06958	1.03917	1.02878	1.04921	1.02293	0.975694	0.969725	1.00141	0.992156	1.06022	1.03097	1.06777	1.07649	1.02043
talB	1.05258	1.03219	0.976546	1.1244	1.1748	0.975958	1.03264	1.02212	0.975012	0.987286	1.09935	1.09512	0.92959	1.00136	1.05328	1.01098	1.01131	1.14673	0.967454	1.01186	1.03903	1.00315	1.01785	1.00296	0.919646	1.0474	1.04482	1.05429	1.0504	1.04293	1.10878	1.07736	1.07569	1.01164	0.944958	1.00933	1.09879	0.984099	0.965467
mog	0.964394	0.973352	1.03464	1.01115	1.10492	1.01311	0.990486	1.01007	0.963927	1.00905	0.989104	0.965271	1.01943	1.01523	0.992386	1.04703	1.02257	1.05604	0.989037	0.961083	0.967353	0.975579	1.03047	1.00898	0.979952	1.04843	0.99633	0.959169	1.04451	0.970796	1.06112	0.98756	1.02204	1.02991	1.02251	0.982788	1.03036	0.960961	1.01925
satP	0.988964	1.00049	0.933416	0.962406	1.00526	0.985771	1.01713	0.97109	0.931155	1.0095	0.987855	0.938031	0.987709	1.03423	0.960806	0.964179	0.981672	1.02247	0.969367	0.981861	0.998949	0.9569	0.954637	0.936749	0.911354	0.999581	0.987783	0.983522	1.00836	0.965554	1.00436	0.988691	0.987878	1.0171	0.980884	0.987924	0.936703	0.957015	0.987516
yaaW	1.00841	0.99133	1.02249	1.05197	1.01301	0.99971	1.01056	0.993191	1.04689	1.05134	0.99552	1.03145	0.965524	1.03257	1.0485	1.00247	1.02466	1.01781	1.0093	1.04022	0.976827	1.01389	1.05854	1.03609	0.960888	1.0193	1.04811	1.0396	1.05677	1.02466	1.03052	1.02663	1.06023	1.03215	1.01977	0.982479	1.00199	1.01042	1.01322
htgA	1.01895	0.972673	1.01892	1.00348	0.980651	1.01583	1.00718	0.975636	1.00893	0.992026	0.98626	0.995774	0.992382	1.00228	1.02274	0.995655	1.0008	0.983977	1.04627	1.00791	0.986481	1.00488	0.979433	0.992443	0.931657	1.02137	1.00509	1.0089	1.00326	0.979355	1.01415	0.983366	0.999416	1.00572	0.999283	0.971286	1.01853	1.02853	0.992571
yaaI	0.977748	0.977013	0.976075	1.064	0.995969	0.971773	0.997954	0.968585	0.963024	0.958558	1.01698	0.99123	0.895402	1.03886	0.960731	0.983176	0.983249	0.944541	0.981572	0.993891	0.987929	0.954393	1.06336	0.977804	0.928671	0.952519	1.00103	1.02089	1.05204	1.02373	0.997955	0.980738	1.00061	0.970261	1.01382	0.956289	0.989087	0.95989	0.96122
dnaK	1.08569	1.07959	1.03871	0.963847	1.02674	1.07759	1.00374	0.912567	0.835307	0.825983	1.05187	1.06065	1.01292	0.933819	1.02089	0.982244	0.584049	1.2315	0.891596	0.915226	0.900842	0.912535	1.27857	0.940634	0.952166	1.1092	0.87763	0.913759	1.09827	1.03743	0.97833	1.03797	1.07311	0.904326	0.918906	0.941615	1.16093	0.917573	0.959247
dnaJ	1.10716	1.08439	0.858618	1.08245	1.36618	1.01504	1.18032	1.07712	1.06559	1.1642	1.21922	1.10597	1.11193	1.07311	1.18021	1.00983	0.901193	1.28022	0.878682	1.01722	0.99149	1.0718	1.34474	1.04477	0.949447	1.21481	1.03416	1.03131	1.17582	1.17405	1.07608	1.15993	1.18905	0.981346	0.985244	1.02924	1.10993	0.952216	1.06711
hokC	0.974284	0.958072	1.02091	0.983823	1.00175	0.992274	1.05356	0.982224	0.993443	1.01234	0.962838	0.999678	0.952427	1.01607	0.998706	1.01082	1.05288	1.07684	0.980593	0.952058	0.984131	1.0113	1.00352	0.995435	1.01749	0.92491	1.00694	1.00373	1.03969	0.992658	0.931262	1.03884	0.989853	0.996284	1.00966	0.983205	0.947957	0.991789	1.02253
mokC	1.02186	0.938775	0.925657	0.909657	1.12159	0.988492	1.05149	1.01116	1.00902	0.989479	1.03558	0.984246	0.884142	0.977157	0.947099	1.04904	1.04958	1.10515	0.943711	0.995984	0.989527	0.954365	0.950297	1.01004	0.927586	1.04661	0.985703	0.955813	1.04792	0.979726	1.03557	1.0895	1.0715	0.927308	0.943232	0.938799	0.973853	0.975558	0.970408
nhaA	1.24332	1.24345	1.23497	0.846572	1.20075	1.11372	1.33719	1.49552	0.917085	1.243	1.15591	1.15695	1.40705	1.30598	0.85907	1.21583	1.01173	1.18323	1.18593	1.17608	1.1296	1.10453	1.10872	1.05591	1.08902	1.10606	1.18057	1.17112	1.1607	1.16094	1.19407	1.14929	1.16934	1.11107	1.12052	1.01096	1.07648	1.19795	1.23385
nhaR	1.03042	1.03478	1.00404	1.00751	1.051	0.970633	0.962301	0.990587	0.990349	0.970632	1.03142	0.999495	0.974266	0.996605	1.01301	0.975012	1.02122	1.01178	1.02247	0.986962	1.02433	1.0222	0.955613	1.01086	0.926266	1.01193	0.998271	1.00941	1.03274	1.03667	1.05602	1.0263	0.995145	1.05222	0.962276	0.964124	0.98745	0.96243	1.00268
rpsT	1.45122	1.30364	1.45122	0.996464	1.26165	1.3036	1.06694	1.2205	1.00092	1.0174	1.127	1.13996	0.872045	1.14385	1.16543	1.07434	1.20794	1.15	1.07878	1.04401	1.19883	1.09328	1.07677	1.13473	1.10695	1.01898	1.1531	1.10105	1.18991	1.07863	1.1123	1.17825	1.10015	1.13315	0.98543	1.50632	0.938858	0.937481	1.04904
yaaY	1.0014	1.03555	1.08571	1.0401	0.975631	1.00718	1.03207	1.03457	1.02048	0.995889	1.03295	1.07623	0.940958	0.988073	1.00239	0.978669	1.12349	0.983675	1.13028	1.00603	0.970675	1.014	1.04403	0.988286	0.987406	0.940396	1.03348	1.04739	1.04981	0.956785	0.982087	0.976885	0.968344	1.02175	1.0929	0.970238	1.05863	1.11016	0.995715
ileS	0.824321	0.792657	0.889941	0.953914	0.759001	0.859699	0.673992	0.722382	0.767394	0.745888	0.823259	0.791469	0.613844	0.897371	0.803809	0.867907	0.750338	1.03798	1.01896	0.584846	0.574513	0.576256	0.588749	0.582007	0.445502	0.945906	1.02471	0.970947	0.448088	0.841394	0.623319	0.692129	0.849139	0.680577	0.956029	1.03792	1.01235	0.779523	0.639625
fkpB	0.884812	0.776395	0.629768	0.783748	0.803385	0.859963	0.69937	1.03751	1.01425	1.11812	0.878954	0.838579	0.466855	0.876137	0.890375	1.01356	0.971749	0.564345	0.762504	0.912589	0.979095	0.949711	0.572881	1.06666	0.949116	0.761278	0.930857	0.914347	0.676045	0.759193	0.73751	0.964912	0.837717	0.765833	1.04868	1.07848	0.61694	0.8794	0.733646
rihC	1.03668	0.991151	0.992475	1.00085	1.11912	1.0044	1.02058	0.995118	0.989122	1.02209	1.00554	0.98574	0.968226	1.08465	0.985221	1.02033	1.04265	1.03604	0.973836	1.04925	1.02255	1.03811	0.998277	0.982658	0.927117	1.00774	1.04358	1.05703	1.04867	1.09946	1.03871	1.04084	1.05024	1.04662	0.976665	0.97115	0.979969	0.989512	0.991501
carA	1.07883	1.12329	1.00232	1.13605	1.05437	1.04897	0.970656	0.948802	1.0168	0.975909	1.0512	1.11791	0.940578	1.04179	1.04508	1.02243	0.95867	1.0724	1.01368	1.08805	1.00149	0.965008	1.05496	0.968702	1.03726	1.0165	1.04616	1.07103	0.928086	1.07619	1.0666	1.02835	1.02496	0.981424	1.0925	1.03613	0.979267	0.94058	0.97851
carB	1.1463	1.08808	0.984162	1.15741	1.24042	1.06202	1.0192	1.01481	0.999634	1.02835	0.978418	1.13719	1.09486	1.03339	1.07712	1.01317	1.0785	0.994282	0.964638	1.02369	1.11139	1.12448	0.970835	1.12575	0.961749	0.981909	1.11614	1.05992	1.08249	1.16009	1.07866	1.01857	1.02985	1.0712	1.02301	0.95982	0.976628	1.00957	1.03158
caiF	1.01862	1.01741	1.01294	1.06111	1.04135	0.994924	1.02143	0.956628	0.99781	0.950082	1.01234	1.0196	1.00562	1.0639	0.990472	0.967727	0.970713	0.949188	1.06586	1.01255	0.993819	1.01451	0.983377	1.03468	0.941243	1.01295	1.01913	1.03115	1.03508	0.946158	0.97625	1.01677	0.973827	1.0011	1.04405	1.00142	1.05596	1.04669	1.00558
caiE	0.993248	1.00859	1.0085	0.98557	0.98272	0.977219	1.01881	1.00377	0.977151	0.987799	0.981183	0.96846	1.00768	1.00307	0.996369	1.00596	0.970553	0.995537	0.9765	0.9987	1.01955	1.00966	0.959528	1.00501	0.957559	0.984361	0.979478	1.00102	1.02455	1.01163	0.989704	0.999011	1.03357	1.00261	0.963137	0.971192	0.981362	1.00752	0.968738
caiD	1.00217	0.924616	0.958121	1.02002	1.05029	0.930191	0.995706	1.00315	1.02329	0.957241	0.98399	0.992736	0.962749	0.971491	0.980784	0.950355	1.04262	1.01858	0.944228	1.04784	1.01017	0.761758	1.06559	1.01956	0.990153	0.98143	0.867871	1.00707	1.06649	0.985432	0.98242	1.02403	0.963205	0.933485	1.01425	0.949339	0.948853	1.02932	1.01858
caiC	1.0104	1.03358	0.997233	0.997802	1.05213	1.00643	1.06426	0.94619	0.965667	1.00899	0.983097	1.00508	1.07391	0.969225	0.996468	1.0184	0.991775	0.99333	0.98371	1.02153	1.02267	1.01405	1.01767	0.973748	0.93685	1.06425	1.02358	1.00133	1.00898	1.0664	1.01114	1.01792	0.995732	0.995192	1.01998	0.939416	0.989329	1.04655	0.988659
caiB	1.06078	1.01426	1.03113	1.02087	1.0693	1.00335	1.00936	0.982691	0.98038	0.940415	1.00331	1.03962	1.03043	0.999346	1.00374	0.967343	0.977512	0.962903	1.0622	1.01106	1.01398	0.98057	1.00843	0.984651	1.06348	0.981857	0.976794	0.987557	1.0094	1.02961	1.01005	1.01803	1.01991	0.996473	0.966888	0.927349	0.960099	1.0584	1.03143
caiA	1.00357	1.00157	0.993763	1.01737	1.02098	1.03835	0.998058	1.00877	0.988446	0.969395	1.0158	1.01627	0.985125	0.986064	1.00265	1.01438	0.998257	0.993947	0.99789	1.01961	1.02038	1.01217	0.980896	1.01888	1.01625	0.976332	1.02796	0.992748	1.00791	1.0315	1.04941	1.02944	1.0208	1.0067	0.992457	0.981388	0.981296	0.961619	1.00453
caiT	0.994749	0.934942	0.994059	0.970334	0.990163	0.988761	1.04691	1.05546	1.01404	0.976713	0.960566	0.996844	0.939392	1.08382	0.98911	1.01098	1.00289	1.07422	1.0382	1.07544	1.02147	0.733286	1.06998	1.00051	0.93537	0.868575	1.09938	1.06473	0.979246	1.04667	1.02886	1.05466	0.973477	0.984736	1.00036	1.01925	0.979274	0.973559	0.928188
fixA	1.0057	0.953266	0.927099	1.03227	0.996023	1.07053	0.969656	1.02476	1.00042	0.982392	0.977868	1.01794	1.05992	1.06381	0.972687	0.955884	1.00358	0.958643	0.964486	1.01808	1.00567	1.00627	1.0415	0.995777	1.00827	1.02893	0.965802	1.01872	0.957651	1.01934	0.95871	0.966598	0.971707	1.01684	0.973737	1.05155	1.02561	0.96544	0.992487
fixB	1.02776	1.0316	0.989559	1.05423	1.02586	1.04107	0.996061	1.03458	1.01343	1.02808	1.0055	1.01595	1.02474	0.991766	1.03885	1.02783	1.05677	1.03053	1.03791	1.0047	1.00619	1.04574	0.991216	1.00828	1.03942	0.992615	1.05339	1.03009	1.00086	1.00612	1.03617	1.0403	1.02938	1.00532	1.036	1.00984	1.01533	1.06057	1.04609
fixC	0.97736	0.940431	0.910371	1.05777	0.912852	0.973869	0.881416	0.863025	0.917669	0.913519	0.949152	0.898559	0.917533	0.9298	0.964735	0.956218	0.963588	0.998496	0.950592	0.846272	0.992136	0.689788	1.13722	0.999978	0.771414	0.754339	1.00974	0.755083	0.988958	0.90061	0.925973	0.91757	0.871671	0.864922	0.988196	0.893331	0.975	0.97037	1.09746
fixX	1.00561	0.993667	1.06143	0.99989	0.897121	0.995671	0.979664	0.916438	0.955672	0.90622	0.957	1.0186	0.958754	1.04776	0.983463	0.970489	0.90256	1.016	0.959925	0.939871	1.01003	1.02771	0.935542	0.971654	0.953937	1.04975	0.933095	0.968684	1.01443	1.03237	0.967599	0.966795	0.978474	0.949091	0.974316	0.938447	1.03722	0.983259	1.01592
yaaU	1.03815	1.01392	1.01245	0.990138	1.02145	1.06264	1.05588	1.01916	1.00041	1.01888	0.960679	1.00344	1.04174	1.04685	1.05089	1.06384	1.07333	1.00835	1.06895	1.02833	1.04317	1.02189	0.975938	1.01204	0.97712	1.00585	1.07677	1.03965	1.01179	1.01483	1.06915	1.03621	1.04206	0.977984	1.02276	0.972267	0.994842	1.03318	1.093
kefF	0.976335	0.96936	0.98908	1.00259	0.985174	0.978776	1.03403	0.964225	1.00115	0.949556	0.983538	0.969548	1.02263	0.996189	0.991379	0.995034	0.981327	1.0155	0.96771	0.977794	0.986081	1.01991	0.969152	0.976031	0.958844	1.02577	0.967967	0.998859	0.992231	1.0295	0.97976	0.977493	0.97793	0.986261	0.986573	0.943299	0.995668	0.997007	0.981131
kefC	0.97744	1.06468	1.05294	1.00832	1.04438	1.01503	0.989137	0.991647	1.07538	1.0335	1.00384	1.04433	1.05875	1.0017	0.995062	1.00471	1.05422	0.982435	1.04102	1.06305	0.999432	1.06113	1.00135	1.01221	0.948713	1.07153	1.02591	1.05688	1.03315	0.996359	1.0268	1.01969	1.00528	0.995902	1.02311	0.956794	1.09374	1.04598	1.08292
apaH	0.950531	0.984146	1.08804	0.725626	1.13073	0.911771	0.980077	0.859674	0.793453	0.860105	0.803162	0.8311	0.930386	1.00261	0.836809	0.997568	1.09165	0.901024	0.964231	0.992775	1.02526	0.944048	0.813645	0.979715	0.932031	0.835538	0.983799	1.01405	0.964494	0.882901	0.981727	1.07082	1.01602	1.1208	1.0098	0.806101	0.949546	0.968374	0.85107
apaG	0.934079	1.00025	0.964699	0.95328	1.04077	0.941117	0.944057	0.944623	0.893715	0.936796	1.04125	1.01886	0.912424	0.925184	0.94473	0.930837	0.901361	0.923506	1.01377	0.938089	0.956532	0.921129	0.964616	0.987511	0.937097	0.999115	0.912422	0.938103	0.99354	0.997672	0.903952	0.920128	0.969914	0.957522	1.00247	0.99926	0.955979	0.95974	0.938185
rsmA	0.980442	1.00533	1.04088	0.802247	1.01106	1.01497	1.07254	0.98066	0.985438	0.929484	0.915487	0.952308	0.845391	1.03544	0.965895	1.0367	1.08386	0.936842	0.951438	0.969834	1.08341	0.923211	1.00617	0.979641	0.965664	0.929547	0.979853	1.0475	0.959922	0.940165	0.981617	1.06154	0.938657	1.01582	1.03479	0.906254	0.987637	1.05067	0.845124
pdxA	0.991745	1.03156	1.01639	0.962916	0.966878	1.11249	1.08165	1.06953	0.998799	0.985101	1.02266	0.990734	1.03575	0.988671	1.03169	0.983173	1.06308	1.02968	1.00005	1.02888	1.03354	0.997562	1.02069	1.00915	0.940968	1.09786	1.01454	0.999097	1.01624	1.06735	1.058	0.986715	0.98117	0.9999	0.994507	1.00228	1.09322	0.997719	0.961833
surA	0.971966	0.865556	0.941863	0.984466	0.999605	0.952774	1.03947	0.936991	0.950486	0.97163	0.975397	0.92038	0.915773	1.04154	0.996358	0.993477	0.882021	0.980147	0.956672	0.989717	0.993153	0.982012	0.913115	0.971542	0.976634	0.88665	0.961835	0.987762	1.01202	0.977419	0.96243	0.98518	0.951732	0.990164	0.948305	0.987888	0.996568	0.911862	0.90656
djlA	1.07626	1.05898	1.00676	1.07413	1.06586	0.968176	1.02562	1.00759	0.986826	0.977979	0.978651	0.989105	0.985567	1.0751	1.06207	1.03699	1.06711	1.05987	1.02665	0.98991	0.982381	0.999667	1.01219	1.03513	0.951258	0.998642	1.04769	1.03472	1.04238	1.03499	0.999463	1.017	1.02232	1.04016	1.04314	0.979989	0.940652	0.958263	1.10985
yabP	0.987538	1.04017	1.02096	1.06119	1.0784	1.01662	1.02954	0.988828	1.0596	1.00683	1.00518	1.05576	1.00865	1.05629	1.00924	1.02099	1.04589	1.04456	1.06527	1.00309	1.02988	0.99524	1.02605	0.985905	1.02978	1.05743	1.0432	0.979577	1.05753	1.00593	1.00699	1.0117	1.00025	1.04381	1.06996	1.06303	1.0452	1.03594	1.00848
rluA	0.946828	0.984283	0.962416	0.932849	0.97241	0.970349	0.936492	1.06678	0.992368	1.03923	0.993854	1.01093	0.91935	0.992316	0.954416	0.967309	1.01195	1.01731	0.937356	0.966411	0.98997	0.97024	0.998377	0.963977	0.908236	0.99009	0.931355	0.987718	1.05261	1.01286	0.9909	1.01174	0.999224	0.984959	0.983513	0.866725	0.89003	1.02196	0.936699
rapA	1.05009	0.981205	1.05949	1.13139	0.866396	0.938359	0.9729	0.986735	0.99299	0.929162	1.02413	1.01152	1.01197	0.96273	0.998772	0.894638	0.935309	1.06376	0.932522	0.916748	0.991353	0.918437	1.00436	1.01298	0.874446	0.979096	1.03971	1.06131	0.963488	1.01163	0.973496	1.00681	0.922877	1.04664	1.05353	0.898199	0.917673	0.989242	1.05184
polB	1.0124	0.977353	0.957388	0.974334	0.920157	0.950977	0.957933	0.935643	0.947547	0.906476	0.947154	0.970419	0.932828	0.955347	0.988394	0.9673	0.958313	0.948634	0.965285	0.979426	0.975045	0.940698	0.976026	0.945825	0.933874	0.946677	0.970205	1.00469	0.967738	0.978514	0.967714	0.959388	0.971971	0.919306	0.988262	0.956464	0.982593	0.980906	0.941035
araC	1.0039	1.05773	0.981332	1.02642	1.02423	0.995914	1.04587	0.969305	1.06209	1.0411	1.0301	0.998482	0.992459	1.01405	0.992057	1.00795	1.04707	1.0353	1.0267	1.05962	0.997201	1.00471	1.00187	0.986429	0.964255	1.01595	1.04603	1.02268	1.04672	1.04989	1.0418	1.02309	1.00469	1.02767	1.03496	0.937298	0.987932	1.05283	1.01164
yabI	1.03934	0.993512	1.05612	1.08649	1.01719	0.99078	1.03418	1.0092	1.0334	1.03984	1.01479	0.993714	1.07252	1.05407	1.02051	0.978722	1.04365	1.07331	0.980389	1.01823	0.981116	1.03529	1.0594	1.02015	0.964819	1.0284	1.03135	1.07245	1.01978	1.01221	1.04032	0.989489	1.03172	1.0132	1.00112	1.04354	1.08613	1.00356	0.973773
thiQ	0.973482	0.999262	1.03687	0.983866	0.964559	0.976185	0.954771	0.980707	0.970862	0.988118	0.957399	1.00355	0.953348	0.986522	1.02784	0.969992	0.969946	0.960345	0.971984	0.996993	0.975365	1.00848	0.983308	0.943438	1.02583	0.944793	0.994427	0.982265	0.955842	0.998931	0.997123	1.00332	0.986346	0.975374	1.03364	0.942161	0.957573	0.947909	1.02959
thiP	1.01412	1.07997	1.02693	1.06516	1.04387	1.02732	1.02713	0.995307	1.05464	1.0274	1.00494	1.02097	1.06044	1.01528	1.05071	1.04978	1.11002	1.03049	1.01672	1.0274	1.02097	1.03824	1.11676	1.01296	0.982357	1.05736	1.06954	1.03752	1.02835	1.06966	1.02389	1.00884	1.0248	1.0394	1.03815	0.981082	1.09642	1.03792	1.04246
tbpA	1.00464	0.988306	0.97343	1.03034	1.03311	1.00913	1.01581	0.977056	0.989352	0.932548	0.985544	0.981751	0.929553	1.07085	1.01752	0.972828	1.01744	0.988107	1.0266	1.04968	1.05721	0.95056	0.934479	0.941533	0.953245	1.07686	1.01021	0.945471	0.959834	1.04651	1.02702	1.04555	0.981361	1.00305	0.985457	0.904003	0.963648	1.02497	1.01544
sgrR	1.01	1.06192	1.05258	1.01764	0.992382	0.980071	1.05713	1.0582	1.03557	1.02041	1.09086	1.08485	1.02303	1.03495	1.05259	0.978957	1.01366	1.04924	1.03887	0.9902	1.021	1.08514	1.01469	1.04426	0.966997	1.0423	1.07346	1.05041	1.02042	1.06613	0.967114	1.02651	1.02871	1.01405	1.04859	1.05028	1.0165	1.045	1.0195
sgrS	1.0211	0.847107	1.06687	0.914048	0.916039	0.950299	0.963914	0.975289	0.952697	0.851822	1.02963	1.02091	0.839218	0.964237	0.931038	0.984323	0.919471	1.09843	0.904158	0.886956	0.971179	0.946822	0.961719	0.985741	0.984043	1.01965	0.888911	0.893777	0.988896	0.966067	1.04201	0.959631	0.990425	0.99991	0.952994	0.851138	0.868925	0.865591	0.908406
sgrT	1.02665	0.991174	0.968763	1.02912	1.01631	0.990163	1.06504	1.01105	0.983749	1.0653	0.969324	1.00978	1.10011	0.998751	0.992833	0.981434	0.99681	1.15121	0.958358	0.967118	1.00183	1.01359	0.997378	1.0193	0.982835	1.09453	0.971858	0.982355	1.0408	0.985463	0.994888	1.00995	0.990757	0.990222	0.994333	0.974793	1.23475	1.00725	0.982781
setA	0.996793	0.977312	0.916243	1.02915	0.906638	0.964252	0.961724	1.00629	0.911828	0.898149	0.973848	0.935786	0.934662	1.00207	0.914311	0.987566	0.931478	0.933276	1.01766	0.940693	0.950504	0.928809	0.934173	0.893801	0.931105	0.912488	1.00111	1.00234	0.936356	0.916945	0.999754	1.03776	0.921963	0.938558	0.917512	0.955933	0.9996	0.947627	0.952295
leuD	0.998378	1.03231	0.977846	0.976602	1.05545	1.00194	1.00804	0.96393	1.01189	0.99844	1.02879	1.02961	0.990494	1.01656	0.985461	0.982543	1.01303	0.996251	1.01157	0.998012	1.00103	0.992046	0.951239	1.02592	0.950012	1.04353	1.0036	1.00976	0.994235	0.971006	0.952642	1.00937	1.00168	1.0141	1.01475	0.988858	1.01961	1.02645	0.984676
leuC	0.986837	0.96039	1.0009	0.908827	1.01121	1.01665	0.993462	0.994357	0.97852	0.966574	1.09838	1.03972	0.903494	0.965811	0.971186	1.00075	0.913058	1.01449	1.03808	0.898387	1.0334	0.98207	0.917918	0.964198	0.920169	0.739353	1.06536	1.11314	0.980783	1.09635	1.05572	1.05922	1.06717	1.10275	1.05051	0.938593	0.946573	0.642485	0.77385
leuB	0.977254	1.04583	0.955216	1.00207	0.973449	1.00226	0.982447	0.982184	1.00251	0.982789	0.97485	0.964817	0.991279	0.956572	0.991067	1.01039	1.03292	0.969203	0.952555	1.01063	1.04895	0.985195	1.0328	0.970121	0.976273	0.997267	1.0312	1.01991	0.951091	1.05186	0.960529	1.00216	1.01451	1.06053	0.973453	0.986306	1.01935	1.02217	0.966402
leuA	0.999349	0.772049	0.901785	1.08114	1.00371	1.08155	1.09819	0.986401	0.960017	0.956755	0.954164	0.978793	0.967791	1.03831	0.95784	0.951537	1.00945	0.942177	0.715621	1.0382	1.02265	1.05159	1.05845	1.01437	0.86987	1.08757	0.925535	1.02379	0.982288	1.09707	1.03809	1.03575	1.0642	1.05601	0.996655	0.961205	0.657275	1.04437	0.885516
leuL	1.00143	1.00613	0.953076	0.991654	1.10059	1.02097	1.05134	1.0251	0.988763	1.00599	1.02084	1.00223	1.06071	1.02319	0.982685	1.01919	0.9978	0.974752	1.02217	1.06707	0.968858	1.13093	0.980232	0.947208	0.959202	1.16577	1.01124	1.02992	1.0293	1.02852	0.992834	0.921152	1.00652	1.0602	1.08644	1.0034	0.996833	1.07644	0.881525
leuO	1.0055	1.00345	0.984784	1.03969	1.12965	1.05897	1.03329	1.03132	0.988062	1.01516	1.01116	0.996648	1.03366	1.09902	1.02222	1.09914	0.969124	1.07846	1.07331	1.01684	1.05904	0.993173	1.01475	0.997166	0.964848	0.986953	1.05256	1.05354	1.09276	1.03861	1.03237	1.0368	1.01554	1.10704	1.05619	0.961331	0.981472	1.05481	1.01073
ilvI	0.99294	0.988274	0.993183	1.04891	1.0348	1.00066	0.98264	0.973836	0.993195	0.978708	0.96951	0.984934	0.982395	1.03899	0.98563	0.991602	1.0101	1.0193	1.02342	1.01057	1.01971	0.947499	1.02563	0.965505	0.965692	1.01053	0.962663	1.02666	1.02002	1.04884	0.999554	1.01658	0.996481	1.0007	1.01291	0.955531	1.04083	0.973679	0.969842
ilvH	0.991445	0.953826	0.953498	0.98885	0.951523	0.948246	0.945676	0.950059	0.963749	0.915199	0.972095	0.957164	0.983198	0.97377	0.935902	0.986179	0.921169	0.95899	0.959103	0.969864	0.996534	0.940718	0.961267	0.914385	0.978512	0.96152	0.945361	0.951943	0.951866	0.965113	0.970331	0.952562	0.978414	0.983102	0.926888	0.902022	0.972334	0.94062	0.98417
cra	0.930246	1.04333	1.12978	0.951707	1.0523	1.02247	0.961344	1.01354	0.948588	0.958328	1.01948	1.06654	0.831321	0.885815	1.03207	1.06379	1.05269	0.739731	0.978475	0.985245	0.890427	1.00618	0.937734	1.071	0.927566	1.05636	1.0216	0.990729	1.09001	0.972925	1.0407	1.02125	1.01158	0.981523	1.20791	0.869654	0.947152	1.05792	0.947312
mraZ	1.01106	1.07201	0.978223	1.13563	0.998909	1.02063	1.01142	0.999185	0.94032	1.01896	1.02165	1.04607	0.89883	1.02709	1.03156	0.996505	1.04619	1.05716	1.02627	1.05251	1.08004	0.999416	0.956588	0.951978	0.96177	1.043	1.02899	0.966899	1.03019	1.051	1.0332	1.02669	1.01439	1.02049	1.00659	0.871565	0.978897	1.01498	1.04582
rsmH	1.04358	1.04754	1.04167	0.970266	0.897039	0.953883	0.8737	0.873588	1.00214	0.917662	0.878159	0.957709	0.906823	0.934338	1.01617	0.959854	1.09798	0.891553	1.05699	0.894281	0.994137	0.953109	0.929463	0.993396	0.976342	0.890869	0.981283	1.03266	0.894558	0.926196	0.932191	0.934134	0.890144	1.08313	0.980827	0.849038	0.996052	0.999802	0.975002
mutT	1.08352	1.04335	0.983881	1.05367	1.04925	0.996899	0.993396	0.977818	1.00946	0.982274	1.00177	1.03114	1.01078	1.02102	0.974203	1.07798	0.973853	1.01979	0.953727	0.993942	1.00271	1.00736	1.05893	1.03219	1.00228	0.977751	1.01385	1.06322	0.943125	1.09921	0.99793	0.994341	1.00733	0.920844	1.03087	1.06845	1.01911	0.997098	0.989558
yacG	1.04998	1.02187	0.984357	1.00515	1.05797	0.962259	1.04072	1.03373	0.950845	0.981063	1.03379	1.00634	0.997929	1.06622	1.02448	0.951684	0.966662	1.04281	1.02378	0.964358	1.00759	1.02332	0.961008	0.996166	0.940267	0.969693	1.0588	0.999122	0.969223	0.997662	0.998005	1.01008	0.983107	0.996153	0.994796	1.06048	0.954486	0.970736	1.06916
zapD	1.0043	0.967918	0.992117	1.08485	0.966615	0.985984	0.999855	0.966756	0.994652	0.970196	0.991768	0.983468	1.04365	0.99564	1.02474	0.95096	0.977899	0.959214	0.997774	1.01347	0.97987	0.991843	1.089	0.966958	0.980745	0.946082	1.02458	1.01974	0.990456	1.02038	0.973231	0.957823	1.00639	0.969433	0.977985	1.07781	0.94706	0.98262	1.01181
coaE	0.957164	0.832277	0.871482	0.926641	0.748856	0.825109	0.84862	0.848483	0.81483	0.92465	0.873316	0.903963	0.849562	0.762046	0.888856	0.853108	0.928894	0.937564	0.718507	0.855975	0.950441	0.865755	0.794188	0.860331	0.852251	0.804064	0.906831	0.95251	0.734883	0.835746	0.859917	0.925394	0.853779	0.979775	0.78617	0.710002	0.85672	0.885778	0.717581
guaC	1.01439	0.99391	0.914845	1.08547	1.07096	0.944024	1.00698	0.953405	0.947103	0.986685	0.9789	0.937019	0.978522	1.05374	0.987393	0.992976	0.990454	1.0134	0.967989	0.993072	1.03322	0.97477	0.972682	0.957734	0.982898	0.960051	1.04372	1.03539	0.897369	1.05892	1.05219	0.987356	1.02633	1.02605	0.971104	0.918693	0.909313	0.929344	1.03482
hofC	0.977603	1.01459	0.967097	0.899529	0.999586	1.03685	1.01781	1.05076	1.01528	1.0553	0.997978	1.05426	1.03802	0.993291	0.975882	0.98728	0.930494	1.0635	0.938123	0.958507	1.00515	0.987802	1.00612	0.969949	0.93199	0.958753	1.02632	1.03585	0.976666	1.03382	1.00268	1.02179	1.05985	1.00652	0.980701	1.00389	0.868218	0.95324	1.01847
hofB	0.978599	0.981595	0.933927	1.00745	0.968479	0.962306	0.961973	0.98846	0.999326	1.03308	0.999762	1.01743	0.949242	1.0147	0.959902	0.994813	0.965996	0.975944	0.981518	0.989648	1.05001	0.979422	0.923901	0.995427	0.930176	0.999961	0.984499	1.03988	0.957105	0.962331	0.956261	0.979339	1.01591	0.98422	0.971861	0.932392	1.00168	1.01767	1.03084
ppdD	1.0319	0.98953	1.01431	1.12507	0.98835	1.036	1.01654	1.017	1.06998	1.0201	1.05347	1.02672	0.967685	1.08366	1.00457	1.01302	1.00884	1.06994	0.988426	1.01942	0.968788	1.02681	1.0547	1.05455	0.971418	1.04832	1.04456	0.995051	1.07467	1.08548	0.990667	1.03861	1.05432	1.08465	1.03029	0.987458	0.996273	1.00179	1.0037
nadC	0.956945	1.02227	1.01246	1.04435	0.996845	1.05933	1.05545	0.952223	0.947349	0.990283	0.945628	1.03105	0.969034	1.06324	0.976855	1.01921	1.0139	1.06318	0.994835	1.01922	1.00268	1.00523	0.95742	0.960804	0.92635	1.08523	1.00431	1.00286	1.00289	1.0096	0.959514	1.0534	0.977327	0.974134	1.00762	0.951475	1.03387	1.0218	0.967368
ampD	1.01073	1.03266	0.976881	1.03385	1.09234	1.00065	1.00963	0.991152	1.0186	1.0559	0.990125	1.01969	1.06414	1.05563	1.03694	1.03837	0.902374	1.10173	0.95948	1.01662	1.00146	1.01017	1.03141	1.03397	0.99532	1.02554	0.983052	1.03188	1.05753	1.02389	0.977615	0.971533	0.992617	0.992647	0.972314	1.12817	1.0308	1.05132	1.00975
ampE	1.02733	0.986799	0.967288	1.0029	1.11629	1.01489	1.02174	1.05005	0.986409	1.07745	1.03492	1.06737	1.00496	1.02812	1.06884	1.00543	0.950414	1.08351	0.972381	0.977346	1.00211	1.01523	1.04722	1.00095	0.986674	1.04285	0.95295	1.01488	1.06787	0.998842	0.974377	1.02542	1.01772	1.08257	1.03145	0.91399	1.01012	0.990777	0.994023
aroP	1.02821	1.03803	1.00325	0.944277	1.0317	1.01241	0.999201	1.00359	1.01627	1.09047	0.986795	1.01307	1.00234	1.07727	1.08987	1.00202	0.915728	1.12909	0.999227	1.04153	0.975072	1.03109	0.996272	0.965284	0.953448	0.97253	1.09322	1.02432	1.00138	1.01217	1.06321	1.04373	1.05943	1.05886	1.0096	0.859895	1.01541	1.04569	1.01363
pdhR	0.980289	0.954752	0.942647	1.07714	1.03388	0.968585	0.96405	0.891727	0.929708	0.95313	0.977241	0.998126	0.839062	0.965387	0.988669	0.986905	0.967898	0.910978	0.922577	1.00471	0.93017	0.988046	0.888568	1.0215	0.971263	0.959657	0.978639	0.935163	1.00021	1.02203	0.896043	0.990559	0.913796	1.03338	0.978964	0.936608	0.933483	0.983009	0.958933
tp2	1.02368	0.882233	0.941743	0.983628	1.00957	0.968795	1.04005	0.986451	0.936678	0.966953	0.993182	0.928321	0.989343	0.908883	1.01115	0.99696	1.01123	0.990187	0.946327	0.97882	1.01611	0.951354	0.978144	1.02919	0.947961	0.918787	1.02451	0.969384	1.02699	1.0129	1.03936	1.01648	1.02421	0.937382	0.950708	0.977476	0.974324	0.963393	0.932201
aceE	1.17716	1.08781	0.978123	0.99794	1.07963	1.0257	1.19113	1.0077	0.945817	1.00925	0.976278	1.10907	0.816144	1.13601	1.02537	1.14923	1.00611	0.788053	1.04174	1.15436	1.01149	1.02479	0.951222	1.1436	1.18194	1.07986	0.898872	0.910737	1.1842	1.04426	1.01966	1.07764	0.972656	1.15167	1.18154	0.945294	0.977971	1.03625	1.26505
aceF	1.25903	1.19819	1.27996	1.10411	1.20554	1.1498	0.913078	1.01031	1.08888	1.13347	1.10954	1.26544	0.945431	1.09194	1.22771	1.1509	0.991569	0.908532	1.27407	1.12077	1.15424	1.13483	0.908598	1.15259	1.24427	1.01965	1.19838	1.17824	0.948974	1.03409	1.09095	1.06463	1.07809	1.08807	1.1127	1.11656	1.16836	1.13893	1.16392
lpd	1.03327	0.936597	0.597289	0.80241	0.850354	0.992848	1.04507	1.63769	1.29395	1.02186	1.50568	0.63622	0.927593	0.81876	1.02207	0.968897	1.20579	1.73012	0.735267	0.820089	0.848167	0.73913	1.34586	0.789375	1.01485	1.05088	1.00227	1.03823	0.968526	1.03614	0.774132	1.52693	0.668946	1.42673	0.708589	1.39568	0.682565	1.10842	0.897021
yacH	1.0105	1.01143	0.955542	0.990118	1.04046	0.993153	0.992595	1.01879	1.0074	1.00575	0.998697	1.00788	1.00766	0.974935	1.01878	0.999859	0.979114	1.01918	1.03934	0.994076	0.96843	0.994722	1.01134	0.991922	0.982501	0.994298	0.986837	1.03552	1.03257	0.989986	1.00419	0.991411	1.00048	0.995207	0.995809	1.05215	1.0338	0.967013	1.00057
acnB	1.03566	1.01085	1.00446	0.727616	0.938538	0.884254	0.796109	0.994977	0.985407	0.853205	1.03098	1.05866	0.80304	0.702498	0.976938	0.863196	0.902032	0.686717	1.01046	0.960463	0.858705	1.00802	0.744042	1.00326	0.845572	0.999593	0.92832	0.972543	0.763226	0.743054	0.83793	0.967016	0.905169	0.843626	1.14652	0.864842	0.868152	1.0027	0.78324
yacL	0.918166	0.95418	0.962588	0.992849	1.0559	0.986517	1.0532	1.00896	1.00834	1.00531	0.976109	0.967224	1.01219	0.936283	1.03817	0.970181	0.964844	0.999717	0.976737	0.997354	0.951777	1.03577	0.990735	0.917298	0.911536	1.03072	0.999788	1.00621	1.01001	0.909607	1.01524	0.998306	0.962422	0.995707	0.99619	1.0605	1.00123	0.955098	1.03533
speD	0.965565	0.894118	1.00863	1.02082	0.943144	1.00438	1.07319	0.964927	0.966591	1.00523	0.981784	0.962244	0.970286	0.985756	0.994722	0.998689	1.04724	1.09448	0.980438	0.966271	0.989005	0.971709	0.933874	1.01127	0.92887	1.03473	1.04899	1.01344	0.965026	0.999942	1.03512	0.946338	0.982306	0.982713	0.974239	0.980698	1.10073	0.991213	0.981122
speE	1.00122	0.984294	1.11072	1.01185	1.02115	1.01076	0.998302	1.02062	0.926516	0.977124	1.03866	1.01254	0.955744	0.95284	1.00885	1.02967	1.03839	1.15444	0.98639	1.00929	1.001	0.981665	0.960432	1.00412	0.948118	1.07843	1.08567	0.942776	0.989699	1.00621	1.06303	1.07105	1.01563	1.03896	1.02182	0.910845	1.03629	1.03064	0.967485
yacC	0.98213	1.0014	1.01194	1.04543	1.06413	0.99812	0.928505	0.947637	1.01486	0.955142	1.00348	0.992243	0.984027	0.993923	0.983479	1.01778	0.946439	1.00359	0.983058	0.931465	0.982417	0.949179	1.00652	0.999565	0.942061	0.958352	0.951437	1.0306	1.02165	1.02772	1.05135	0.976684	0.978823	1.0077	0.924754	0.981846	1.02542	0.9289	0.976876
cueO	1.00089	1.04476	0.942525	0.992773	1.02334	0.988095	1.04643	0.996856	0.957873	1.04873	0.974758	1.00025	1.04746	1.08017	0.983635	0.990417	0.985591	1.02773	0.937602	1.02511	1.01904	1.04359	1.02097	0.962656	0.976776	1.0451	1.02292	0.974003	0.995356	1.01944	1.0255	1.00996	0.984636	1.07933	1.02491	0.921423	1.02113	0.953157	1.01318
gcd	0.984961	0.980497	1.03255	1.02719	1.06378	0.992741	1.03202	0.981939	1.07174	0.98901	0.980163	0.966099	1.02305	1.04322	1.07669	1.01744	1.00583	1.10151	0.976016	0.997316	1.01764	1.02356	0.992998	0.990854	0.954643	1.0619	1.02678	1.03356	1.01813	1.04291	1.00818	1.01611	1.03426	1.03959	1.0183	0.965596	1.02971	0.998135	1.02446
hpt	1.0377	1.09582	0.921805	1.06243	1.07521	1.04291	0.951612	1.00728	1.02537	1.05636	1.08411	1.08615	1.05092	1.00052	0.982133	0.955887	0.980087	1.04854	1.02539	0.993361	0.995812	1.04726	1.09248	0.966204	1.01249	1.05658	0.982446	1.01655	1.06015	1.0674	1.00519	0.964059	0.997466	1.00228	0.989897	1.12695	1.08257	0.997362	1.0153
yadG	1.01365	1.00657	0.961875	1.03352	1.02896	1.0463	1.03413	1.07254	1.0015	1.03366	0.961174	1.03958	0.995698	1.08688	0.99267	1.01456	1.29423	1.05017	1.05097	1.11165	0.738926	1.07293	1.05097	1.00876	0.936101	0.978575	1.0881	1.11446	0.981152	1.02269	1.12032	1.06079	1.06354	1.06962	0.975252	0.830557	0.882397	1.12299	1.09694
yadH	1.00371	1.05687	1.0052	1.04809	1.01519	1.00126	1.00524	1.0012	0.989136	1.05543	1.02995	1.0449	1.02441	1.03814	1.01834	1.00011	0.971729	1.03774	1.01957	1.03473	1.01265	1.07473	1.0251	0.96447	1.02036	0.980971	1.01827	1.02438	1.05018	1.07659	1.01663	1.00236	1.01478	1.05143	1.04122	0.932001	1.04055	1.03426	0.983853
yadI	0.968409	1.02755	1.00869	0.97355	0.976854	0.992838	0.977933	1.00075	0.98649	1.02438	0.995568	1.02958	0.996077	0.988786	0.979026	1.00035	0.992907	1.01862	1.01035	0.977008	0.990254	1.00377	1.00402	0.960175	0.981319	1.01193	0.978554	1.02768	0.997987	0.990987	1.00382	1.01619	1.00092	1.0109	0.987159	0.952983	0.985657	0.98574	1.05842
yadE	0.964917	0.947587	0.953351	0.970549	1.05972	0.968157	1.01622	0.952102	0.965015	0.964269	0.945819	0.962728	0.929052	1.00236	0.975767	0.981228	0.939625	0.991878	0.955613	0.989717	0.961342	0.989696	0.91475	0.925351	0.935845	0.963689	0.965162	0.995331	0.975858	0.959125	0.955935	0.965955	0.973963	1.02099	1.01429	0.895077	0.954639	0.969221	0.975281
panD	0.985031	1.03601	1.02663	1.02374	1.0235	1.01386	0.958996	1.01823	1.0027	1.01882	1.04211	1.05607	1.05089	0.99995	0.982404	0.979282	0.987718	0.990384	1.0316	0.991928	1.00141	1.04135	0.985187	1.01552	0.987857	1.05917	0.983193	0.99824	1.03647	1.02236	0.970641	1.00512	1.02383	1.01937	1.02565	0.969624	1.00353	1.04668	1.01895
rpnC	0.988824	1.01727	1.00967	1.01326	1.03765	0.989949	0.986199	0.994299	0.985718	1.01229	1.01582	0.995189	1.06903	1.01611	0.995483	1.01622	0.969713	0.951026	1.0089	0.982782	1.05656	1.00121	1.02173	1.01418	0.953361	1.05332	1.0018	1.01391	1.01538	0.989948	0.970167	1.05278	0.993531	0.986779	0.97589	0.990349	1.03395	1.00541	1.02367
panC	0.948986	1.05193	1.04245	1.11749	0.949317	1.0333	0.993847	0.93628	0.937211	0.924518	0.972005	0.97993	0.906204	1.03541	1.0058	1.00365	1.01833	1.02131	0.769825	1.02232	0.976519	1.02093	0.972014	1.03217	0.938646	1.04371	0.966677	1.05422	0.94531	0.961975	0.922988	0.955768	0.96257	1.06697	1.01405	1.01977	0.952099	1.0761	0.919881
panB	1.12195	1.1167	1.19855	1.27056	1.09655	1.23804	1.16105	1.14314	1.13271	1.05681	1.2113	1.23037	1.10885	1.16302	1.15087	1.14599	1.06171	1.24781	1.10466	1.15007	1.15016	1.14104	1.08622	1.1869	1.20815	1.20815	1.20815	1.20815	1.20815	1.04825	1.00502	1.21014	1.22493	1.09692	1.29796	1.04956	1.17954	1.2096	1.23786
yadC	1.00036	1.02958	0.988465	1.03001	0.937247	0.954153	0.960037	0.967467	0.963208	0.986323	0.97693	1.04909	0.986464	0.941505	1.00711	0.983656	0.982517	1.00089	0.97606	0.958389	1.02399	0.975131	0.923575	0.961062	0.948729	1.02342	0.98743	0.973934	0.974931	0.993627	0.998507	1.00053	0.992186	0.991449	0.923797	1.00406	1.02255	0.953569	0.974771
yadK	1.01735	0.991875	0.943684	0.984354	1.0211	0.979814	1.06289	1.0011	1.01836	1.04238	1.05012	0.993181	0.998261	1.03736	1.01097	1.03017	0.961479	1.09819	0.966324	0.993901	0.991904	1.00963	0.970229	1.01735	0.963531	1.0242	1.0196	0.995811	1.04891	1.05557	1.00895	1.01066	0.985069	1.06594	0.984338	1.02672	0.949754	1.00847	0.986375
yadL	0.968758	1.00998	0.992359	0.985376	1.02209	1.00002	1.05904	1.007	1.00812	0.99809	1.04053	1.00186	0.994244	1.01603	1.02013	0.997647	0.95399	1.05089	0.970768	0.974794	1.00762	0.999372	1.05725	1.01131	0.970479	1.04194	0.999851	0.970504	1.03072	1.02059	1.00131	0.972974	1.00965	1.01572	0.978887	1.04004	1.00882	1.00679	0.984565
yadM	0.973887	0.956049	0.938241	0.940908	1.04464	0.970181	0.971596	0.983427	0.924141	0.982074	0.981999	0.997815	0.842075	0.992316	0.959296	0.98292	0.994804	1.00192	0.980398	0.991077	0.971191	0.98268	0.936726	0.906187	0.907192	0.870367	0.889826	1.12834	0.870756	0.945707	1.0285	0.960264	0.927835	0.991944	1.11017	0.885002	0.932879	0.980963	1.01924
htrE	0.946294	1.02554	1.02385	1.02381	0.993311	1.01765	1.00175	1.03648	1.01912	1.00581	1.05815	1.03081	0.976125	0.980266	1.00142	1.00439	0.996929	1.00052	1.04704	1.00556	0.961241	1.04084	0.969736	1.03604	0.959968	0.986744	1.02941	1.04564	1.01004	0.995689	1.00302	0.990705	1.03924	1.00055	1.03211	0.934771	0.985434	1.00541	1.05757
yadV	0.954921	1.03591	0.976379	1.03111	0.96723	1.00131	0.976108	0.91875	1.04267	0.995011	0.947008	0.988099	0.972071	1.00563	1.02949	0.995651	1.03281	0.944315	0.966095	0.998843	0.993485	1.00039	0.985225	1.0032	1.00791	0.931927	1.00478	0.9757	0.98598	1.00548	0.98423	0.999827	0.985252	1.00722	0.984542	1.01101	0.912746	0.957687	1.05112
yadN	0.930265	1.00652	1.02147	0.8515	0.901502	0.932112	0.958922	0.951467	0.981469	0.856916	0.904021	0.936803	0.924947	1.07536	0.956765	0.963525	0.984821	0.959911	0.897053	0.919443	1.04541	0.947207	0.929299	0.984141	0.950141	0.935983	0.969979	0.954209	0.9549	1.0196	1.04302	0.988753	0.973751	1.01387	0.956331	0.892675	0.920968	0.876525	0.879935
pcnB	1.10841	1.02132	0.972081	1.06477	1.14144	0.95355	1.05086	1.08396	0.975782	1.01183	1.08271	1.02886	1.05345	1.00295	1.00882	1.02444	0.849856	1.05465	1.05523	1.02338	0.962639	1.12243	1.01744	0.99274	0.974342	1.14084	0.975211	1.01385	1.07543	1.04766	0.959167	1.04292	1.02637	0.956432	1.02012	1.10651	1.0946	1.09414	0.975224
gluQ	1.04166	0.987816	0.996501	1.04388	0.999382	1.02955	1.01187	0.962383	1.02379	0.9729	0.955012	1.00268	1.03653	1.01603	0.978764	0.986942	1.02103	0.975998	0.962641	1.01884	0.996767	0.976223	1.04396	1.02072	0.940091	1.02897	1.01846	1.00827	1.03117	0.997075	0.979162	1.01898	1.02567	1.02112	1.01697	1.05635	0.96124	1.01251	0.982174
dksA	0.963955	1.02689	0.9857	0.956753	0.879689	0.914194	0.819446	0.923918	0.849639	0.81146	0.914598	0.898799	0.771077	0.832405	0.88262	1.02217	1.05351	0.926344	0.970865	0.962256	0.974821	0.887587	0.669491	0.924266	0.884929	0.923053	0.932634	1.00144	0.807295	0.790001	0.829172	0.920111	0.883584	0.871933	1.14347	0.96745	0.908608	0.942636	0.872025
sfsA	1.01452	1.04886	0.980384	1.06034	0.943188	1.02659	0.982865	0.932815	1.00174	0.936495	1.03347	0.985322	0.883473	1.04409	1.03846	0.998374	1.0007	1.04497	0.978655	0.957437	1.00746	1.02649	0.948112	0.980026	0.958472	1.06244	0.970337	1.00281	0.975718	1.00511	0.985054	0.974737	0.97902	0.988925	0.973104	0.972281	1.11757	1.03641	0.959862
thpR	1.02967	1.03167	1.01704	1.00447	0.970768	0.960029	1.01973	1.0489	1.02182	1.00019	0.989907	0.989773	1.05289	0.975908	0.990968	0.984234	1.02005	1.02145	1.03887	0.966582	0.994131	1.02686	1.02106	0.974591	0.975554	1.00444	1.00446	0.997325	1.05512	1.03303	1.02436	1.00251	1.03363	0.990318	1.02731	0.951743	0.998983	1.02736	0.995707
hrpB	0.985998	1.00225	1.03201	1.06175	1.02766	1.00275	0.985063	0.961048	1.00999	0.963055	0.963142	0.952823	1.03704	1.02014	1.04628	0.947737	1.07655	1.07729	0.959068	0.980312	0.953116	1.02558	1.01406	0.974187	0.919922	1.0289	1.01179	1.03948	1.00986	0.990982	1.03319	0.965355	0.978538	1.10527	1.0089	1.02801	0.996043	0.988507	0.92843
mrcB	0.857012	0.937209	0.896777	1.07737	0.731067	0.980492	0.854201	0.983967	0.994005	0.940553	0.983638	0.857255	0.777817	0.856719	0.994181	0.998423	1.01318	0.961545	0.762821	0.988634	0.989598	0.9357	0.82331	0.907874	0.910731	0.821969	0.947334	0.942521	0.95325	0.897915	0.96524	0.978367	1.00228	1.05048	0.708883	0.902568	0.884956	0.843215	0.853832
fhuA	0.991046	1.03925	1.04055	1.06681	1.02382	0.99231	1.004	1.01873	0.969722	1.04259	1.00533	0.992286	1.09925	1.03437	1.01074	0.995736	1.03485	1.00283	1.00983	0.998174	1.00596	1.06209	0.985906	1.00938	0.991104	1.01284	1.01014	1.04476	1.08387	1.01108	1.0121	0.989746	1.02588	1.05567	0.994544	1.02049	1.05952	1.02928	0.984498
fhuC	1.06277	0.988409	1.00889	1.01514	1.00572	1.00196	1.00833	0.99868	0.973003	0.982236	1.02074	1.03452	0.968166	0.982423	0.977612	0.998015	1.02908	0.985027	0.974397	1.01892	1.01998	0.984441	0.994206	1.03432	0.945995	0.983368	1.03205	1.017	1.01253	0.984721	1.03747	1.01418	1.01464	0.981308	0.969606	0.978026	0.991884	1.05329	1.05425
fhuD	0.986397	0.967682	0.837759	0.960025	1.00225	0.984179	0.954753	0.976135	1.03267	0.989097	0.972726	1.01052	0.952889	0.91488	0.958129	0.947337	1.06246	1.00998	0.93968	1.01101	0.96489	0.929801	1.00031	0.950031	0.963888	0.907531	1.04816	0.990502	0.897934	0.962066	1.04249	0.993148	1.00213	0.973528	0.973673	0.87873	0.822675	1.01343	1.047
fhuB	0.97524	1.0499	1.084	0.973668	0.960386	1.0005	1.04754	1.07376	1.07043	1.06625	1.06846	0.989005	1.08427	0.984369	0.990801	1.00931	1.06483	1.07164	1.04582	1.04419	1.03635	1.02501	0.949039	1.0128	0.960696	0.997357	1.06573	1.07622	1.01457	1.03927	1.04905	1.01878	1.03293	1.04152	0.988072	1.01287	1.04815	0.937222	1.10411
clcA	0.966669	1.00997	0.991424	0.989185	1.04567	0.955636	0.965656	1.0004	1.00016	0.969822	0.999062	1.00862	0.957178	0.962933	0.988976	0.962065	0.956984	0.977262	0.977236	0.984018	0.95598	1.02872	1.00837	0.929993	0.93174	1.00663	1.00126	1.01937	0.9944	0.946399	0.978507	1.00184	0.979552	0.996463	0.980434	1.08087	0.988535	0.966091	0.99588
yadS	1.02751	0.983115	0.967327	1.01105	1.0438	0.99282	1.05191	0.958703	0.97169	0.978447	0.985075	0.988624	1.08077	1.03284	0.974896	0.988657	0.994597	0.963105	0.969921	0.987783	1.03869	0.992713	1.02962	0.981316	0.931176	1.01242	1.00632	1.03	1.00157	1.00854	1.01316	1.00629	1.03533	0.996063	0.950907	0.991271	0.977928	0.979879	0.971517
btuF	0.953943	1.06788	0.982524	0.981076	0.920588	1.02092	0.996035	0.958133	0.866278	0.950332	0.992805	0.951397	0.917195	0.951639	0.900333	1.02813	0.930654	1.04118	0.937476	0.932987	0.977894	0.935684	1.02912	0.954376	0.895609	0.929366	1.00779	1.00584	0.959281	0.927821	1.01283	0.975726	1.00854	0.979395	0.965173	0.961356	0.896242	0.95141	0.979241
mtn	0.938681	0.988599	1.20799	0.624905	0.80564	1.02634	0.880872	0.764877	0.913097	0.839711	0.875273	0.925749	0.426227	0.769412	0.960269	1.0075	1.0502	0.794902	0.913837	0.817604	1.31738	0.592215	0.650753	0.598422	1.112	0.737522	0.936416	0.921309	0.781761	0.754878	0.783234	1.11164	0.969957	0.679573	0.658148	1.2182	0.890458	1.12034	0.712187
dgt	1.02583	0.997219	1.09569	1.10176	0.908033	0.926666	1.04157	0.965124	0.968781	0.989874	0.961419	0.998108	0.996627	1.15921	0.964219	0.989766	0.939726	0.919112	1.028	1.00961	1.1097	1.01164	0.954301	0.985548	1.00659	0.998015	0.971544	1.02336	0.982215	0.96471	0.987241	1.01699	0.950987	1.05609	1.01654	1.09051	1.00912	0.977733	0.946624
degP	0.781715	1.05599	0.802405	0.800717	0.689842	0.973656	0.832878	0.831977	1.0215	1.10631	0.804588	0.65969	1.07117	0.868828	0.989129	0.932525	0.991405	0.854487	0.440359	0.9327	0.983637	0.862979	1.02756	0.953752	0.845597	0.809444	0.934392	0.939891	0.909414	0.969457	1.00416	1.07622	1.1	1.05795	0.665365	0.808562	0.687074	0.685384	0.696897
cdaR	1.06933	0.975691	0.970547	1.00109	1.09323	0.992127	1.00774	0.94827	0.993788	0.950877	1.03256	0.982396	1.02981	1.0485	0.947374	1.01165	0.995882	1.05555	0.943921	1.03066	1.00943	0.998008	1.0271	0.994052	0.946128	1.03414	0.994603	0.9761	1.0513	1.03673	0.97854	1.03198	1.0544	1.01231	1.05502	0.964102	0.918768	1.03943	0.991777
yaeH	1.04254	1.01833	1.01742	1.01514	1.01491	1.04688	1.01339	1.01541	0.958867	1.02187	1.03587	0.993695	0.982265	1.04607	1.00045	1.02359	1.0415	1.00787	0.987368	0.994937	0.993432	1.0296	1.08367	1.00384	0.961847	1.05579	1.01689	0.997575	1.04414	0.996442	1.01676	0.994488	1.01681	0.99921	0.983355	1.04744	1.06972	1.04009	0.970174
yaeI	0.991557	0.977544	0.977638	1.01573	1.05525	0.965705	0.997349	0.969666	0.947389	0.972261	1.02493	1.00283	0.911224	0.957037	0.995847	0.987072	0.987625	1.00939	0.931505	1.01165	1.02892	1.00752	0.975474	0.97938	0.940941	0.978557	1.01035	0.962061	1.0215	1.03928	1.01082	0.971807	0.996199	0.959053	0.9624	0.95907	0.936791	0.99849	0.996815
glnD	0.952186	1.00534	0.964115	1.0029	0.861537	0.982594	0.922716	0.980212	0.988612	0.950703	0.8697	0.995177	0.948421	0.961437	0.99583	0.955023	1.00213	1.00344	1.00654	0.95717	0.944917	0.950386	0.936447	0.956261	0.927648	0.928583	1.00734	0.985739	0.94878	0.963835	0.933538	0.923768	0.921753	1.01746	1.03072	0.964375	0.92466	1.00878	0.937202
skp	1.07823	1.02608	0.960669	1.13751	1.00685	1.00634	0.885713	0.991377	0.949648	0.934917	0.944814	1.10514	1.01999	1.04293	0.96474	0.94358	0.913596	0.985802	1.00337	0.95337	1.00955	0.997555	1.0483	1.00703	1.00542	0.891108	1.01578	1.00771	1.04546	1.04421	1.01715	0.998427	0.983363	1.03141	1.09855	1.05096	0.96659	1.00117	0.65068
rnhB	1.0527	1.01505	0.968699	1.00872	1.07476	1.0519	1.0111	0.972396	1.01713	0.996615	0.999472	1.01113	0.967658	1.03758	1.01402	1.03842	0.989051	1.01581	0.987836	1.01111	1.08063	0.997715	0.970205	1.00766	0.984466	0.980897	1.04549	0.992194	1.05042	1.06043	0.99416	0.993917	0.956254	1.02384	1.0353	0.992917	1.00301	1.02021	1.01262
ldcC	0.98625	0.999966	1.00134	1.02908	1.02762	1.01253	1.03844	1.002	0.97413	1.00219	0.99188	1.02999	1.02601	1.01622	1.00622	0.993018	1.01017	1.02499	0.999825	1.02303	0.976778	1.01955	1.00323	1.00118	0.994642	0.999082	1.02596	1.0369	0.979684	1.01705	1.06254	0.990911	0.999875	1.01047	0.984583	1.01937	0.994788	1.02548	0.979413
yaeR	1.05399	0.99223	1.00553	1.00477	0.975851	0.990806	0.975825	0.997626	1.00784	0.996965	0.99274	0.99541	1.02357	1.04306	1.01266	0.955484	1.01514	0.996006	0.968419	0.994034	0.970769	1.04869	0.99127	1.00804	0.964753	0.978126	1.00569	1.04519	0.99959	0.987301	0.987338	0.987942	0.992151	1.012	0.993926	1.09423	1.00115	0.992118	1.00858
rof	0.975802	0.963053	0.948981	0.96665	0.9944	0.992898	0.985202	0.977439	0.949444	0.985188	0.997813	0.947046	0.974952	0.964871	0.955124	0.956745	1.00469	0.999567	0.989611	0.934268	0.963566	0.977347	0.949343	0.988726	0.925934	0.995295	0.976097	0.969558	0.977365	0.96617	0.9679	0.960818	0.97072	0.976726	0.952983	0.999647	1.02222	0.975052	0.935403
yaeP	1.02256	1.03495	0.98498	0.998284	1.04854	1.0044	0.986266	1.00822	0.985564	1.03069	1.02541	1.00728	1.03776	1.01159	0.99998	0.991968	1.02591	1.00214	1.01901	0.996911	1.02853	0.991239	1.02936	1.00254	0.998521	0.969548	1.00656	1.01628	1.05925	0.982029	0.983153	1.0335	1.03638	0.988556	1.03442	1.03225	0.987414	1.02442	0.994204
yaeQ	0.947139	0.955954	1.02904	0.94869	0.96386	1.02138	0.986013	0.971047	1.00216	1.02899	0.942274	0.96073	1.04045	0.960437	0.99845	0.976768	0.981066	1.00699	0.99666	0.97706	0.958455	0.939993	1.03511	0.994699	0.96625	0.958943	0.955831	0.999158	1.03438	0.978841	0.957703	0.987926	0.972397	0.977205	0.955212	1.02045	1.02566	0.960268	0.979621
arfB	0.947999	0.98267	1.00301	1.00613	1.05237	0.967124	0.979031	0.940327	0.957578	1.00093	0.971399	0.94588	1.04075	0.976688	0.983238	0.953725	0.983179	0.94777	0.90752	1.01733	0.964889	0.968479	0.959389	0.97686	0.902708	1.01197	0.991273	0.991639	0.964163	0.978189	0.95841	1.00882	0.978355	1.01809	1.02383	0.919185	0.985003	0.945289	0.996878
nlpE	1.01529	1.02794	1.02413	0.930772	0.999345	0.981417	1.00545	1.00318	1.05051	1.01035	0.960836	0.977084	1.04347	1.03381	1.03033	1.04285	1.00903	1.03329	0.981119	1.02105	1.00008	1.06563	1.00673	1.00023	0.987312	1.04698	1.03998	1.00003	0.989971	1.0328	1.03706	1.01134	1.01011	1.04649	1.02156	0.930163	1.02154	0.994237	1.03418
yaeF	1.01428	1.02853	0.996039	1.12011	1.05569	0.9871	1.00492	0.995797	0.978254	0.985922	0.983144	0.995055	1.01749	1.06584	1.04008	0.987353	1.01507	1.04546	0.962022	0.993244	1.00998	1.03265	1.0431	0.976043	0.962414	1.01651	1.00643	1.01381	1.06311	1.03732	1.05333	0.994733	1.02696	1.0424	1.02663	0.989508	0.948253	1.05573	0.986715
trmO	0.927285	0.953436	1.0018	0.981017	0.987858	0.980707	0.967544	0.983391	1.00255	0.988945	0.981142	0.971231	1.00088	0.953158	0.980732	0.959173	0.971773	1.03387	0.9674	0.957715	0.997631	0.960861	0.965737	0.95328	0.951143	0.998262	0.966439	0.953881	1.01342	0.950147	1.03239	0.959813	0.979153	0.999504	0.941804	1.00258	1.00259	0.960148	0.975857
rcsF	1.02234	0.988738	0.945489	1.00785	1.0345	1.02864	1.03304	0.979825	0.981615	0.998538	1.02009	1.03621	1.02505	0.935133	0.980054	0.981877	0.984097	1.03681	0.982087	1.04916	0.982965	1.02307	0.979492	0.963386	0.944362	1.00079	1.05537	1.00054	0.957477	0.973724	1.05638	1.01123	1.03218	1.01166	0.977634	0.968306	1.07536	0.940102	1.01163
metQ	0.997061	1.01503	0.943856	1.05877	1.01332	0.997292	0.990998	1.00576	1.02207	0.973858	1.00065	1.02781	1.01692	1.03333	1.01737	0.997561	0.96703	1.00744	1.02243	0.972997	0.99789	1.02115	0.944526	1.01551	0.977985	1.00173	1.04549	0.965278	1.02941	1.02668	0.978849	0.992754	1.02751	1.06047	1.0364	1.00792	0.927137	0.999086	0.994716
metI	0.99841	1.08282	0.981718	1.06164	1.08046	1.0143	0.995927	0.982023	1.02369	0.980681	1.05573	1.04947	0.98239	0.990679	1.00598	0.984431	1.00794	1.08263	1.04613	1.00328	1.00381	0.968418	1.00575	1.00136	0.983298	1.04009	0.965779	1.04424	1.04317	1.00106	0.95718	0.959353	1.0087	1.04079	1.05416	1.00896	1.03397	0.995294	1.04326
metN	1.0635	0.951637	0.928265	1.01954	1.00586	0.945696	0.958786	0.967969	0.911648	0.903622	0.919041	0.96492	0.912751	1.02117	0.985638	1.056	0.925484	0.910334	0.98383	0.937994	0.964914	1.01718	0.961147	0.956864	0.909789	0.986406	1.0081	1.00928	0.905795	0.981472	1.01885	0.985518	0.927448	0.897425	0.916552	1.05706	0.919826	0.956007	0.979785
gmhB	1.03017	1.0591	0.999923	0.671449	0.951566	1.01371	1.07568	1.00162	0.888361	1.04052	0.955098	1.10161	0.958473	0.936182	1.05491	1.03222	0.663891	0.819816	1.21523	0.834693	0.944003	0.890003	1.14618	0.959729	1.06073	0.79506	0.938569	1.02894	1.02407	1.0507	0.807732	0.868245	0.926707	0.805323	1.15954	1.1063	1.20885	0.993561	1.06934
dkgB	0.988081	1.00604	1.00929	0.969598	1.0503	1.02305	1.02501	1.05059	0.947793	1.01399	1.04009	1.00652	0.913589	1.00042	1.02674	1.01993	1.06127	0.995687	1.01549	1.04586	0.994693	1.03189	0.998666	0.978887	0.963578	0.972589	1.03028	1.01768	1.0522	1.09255	1.00892	1.01936	1.01493	1.02491	1.00534	0.90755	0.959969	1.04737	0.997667
yafC	1.03307	0.999705	0.967362	1.01773	1.08957	0.981982	1.00023	0.991009	1.00429	0.997399	1.02032	1.05168	0.999015	1.01808	0.965372	0.994091	1.01453	1.02305	0.980946	1.00709	0.980142	1.03649	1.0185	0.983689	0.982168	1.04474	0.996908	0.99422	1.02336	1.0482	1.02502	1.04761	1.02195	1.01506	1.00755	0.954021	0.987596	0.957909	1.02448
yafD	0.996597	0.999511	0.96003	0.929757	0.971208	1.03165	1.02239	1.05732	0.99078	1.00704	1.03336	1.00523	0.994896	0.942523	0.968096	0.986694	1.00524	1.09112	1.00296	1.02736	0.970379	0.939234	0.975524	0.954981	0.968657	1.01507	0.971365	1.0378	0.999026	0.95666	1.00684	0.990673	0.96879	0.990182	1.01071	1.13748	1.01099	0.979982	0.965743
yafE	1.00524	1.05487	1.08138	0.997502	1.04481	1.02171	0.992156	0.972122	0.98595	1.01707	1.03327	1.02931	0.853616	1.0559	1.03691	1.01973	1.05008	1.02171	0.977158	1.01536	0.936697	1.01368	1.127	0.99943	0.942253	1.04515	1.04006	1.02409	0.996807	1.07245	1.08646	1.01261	0.98622	1.01778	1.02039	1.02419	0.941872	0.964324	1.00916
mltD	1.07974	0.940502	0.976137	0.995493	0.913205	0.942854	0.997336	0.937248	0.988892	0.893765	0.951302	0.980511	1.00258	1.03689	0.966621	0.947392	0.980728	0.99729	0.908701	1.0129	1.00925	0.919913	1.00015	0.962104	0.955818	0.958286	1.00589	1.02031	0.909747	1.01618	0.915334	1.00961	0.926785	1.0384	1.04475	0.93803	0.943478	0.941437	0.966697
gloB	1.05146	1.03885	0.980919	0.997525	1.07118	0.990647	1.0688	1.02448	0.950643	1.05205	1.01537	1.02983	1.09308	0.983089	0.995428	1.00428	1.00533	1.12656	0.968828	0.980734	1.03805	0.99816	1.07554	0.987654	0.979114	1.00282	1.08908	1.06084	0.951948	1.04831	1.05604	1.01675	1.00694	1.11732	0.955684	0.980629	0.961621	1.04314	1.01538
yafS	1.00157	0.977747	1.01485	1.01266	1.06749	1.00646	1.01196	0.987948	1.01817	0.976957	1.03441	1.0054	1.0496	1.02184	0.981952	1.00816	0.999379	1.079	1.02973	1.02933	0.986517	1.00857	0.997802	1.03323	0.963419	1.00499	1.01977	1.01484	1.04656	1.05	1.01038	1.02652	1.03047	1.04022	0.987106	1.0452	0.978518	0.971448	0.989097
rnhA	0.98711	0.985201	1.00108	0.927802	0.987037	0.915554	0.961197	1.0218	1.00097	0.939617	0.919211	0.976007	1.05618	1.02815	0.911661	0.967466	0.951918	1.06652	0.949466	0.976311	0.944757	0.955451	0.907501	1.00859	0.998094	0.875978	0.992679	0.973568	1.02469	1.00782	0.962451	1.0053	0.991979	1.00288	1.00493	0.895329	0.879018	1.01955	0.908806
dnaQ	1.1307	1.25222	1.18557	1.2483	0.984917	1.0454	1.23838	0.659349	1.22578	0.960636	1.03896	1.3603	0.760684	1.50003	0.989693	1.05832	0.886632	1.62053	1.10894	1.25403	0.94266	1.15274	0.900397	1.03782	1.08116	0.944474	1.04844	1.07747	1.39888	1.24616	1.19325	1.38717	1.29144	1.3047	0.901966	0.899725	1.02464	0.909703	0.875281
yafT	1.00985	0.94301	0.961019	1.00494	1.04742	0.978747	1.03165	1.00435	0.990937	1.00024	0.969485	0.955372	1.05684	0.974395	1.01117	1.02267	1.01151	1.04619	1.05113	0.967546	0.933911	0.958208	0.988412	0.966323	0.956214	1.07892	0.997437	0.957919	0.99712	1.04435	0.955917	0.984553	1.02318	1.00147	0.990277	1.00098	0.994586	0.96244	1.03539
yafU	1.04634	1.05151	1.02537	1.00991	1.05951	1.01754	1.03096	1.0092	1.04199	1.00723	1.01733	1.01438	1.04969	1.0949	1.0244	1.06635	1.01339	1.04369	1.01594	1.03396	1.04656	1.05561	1.02904	0.998131	0.990072	1.05753	1.06057	1.0464	1.02306	1.02895	1.04559	1.02836	1.02533	1.03695	1.03386	1.06102	1.02255	1.00085	1.04341
yafV	1.03094	1.04258	1.09055	1.03138	1.01611	1.0057	1.0566	0.9807	1.02413	0.999597	1.01075	1.04593	0.997238	0.995373	1.019	0.981005	1.05441	1.03782	1.0483	1.04715	0.976437	1.02837	0.992998	1.02488	0.98372	1.07017	1.03134	1.00993	1.00131	1.01151	1.03775	1.02559	1.04939	0.958767	1.0231	0.979274	1.05591	1.03051	1.03149
ivy	1.00881	1.05616	0.974545	1.04651	0.991765	1.00283	0.997116	0.992668	0.989527	1.01339	1.01525	0.987087	1.08499	0.980344	0.977001	0.986025	1.00826	0.999858	1.00297	0.989782	1.00448	1.00043	1.03719	0.980592	1.01562	0.955104	1.01159	1.00683	1.06323	0.997576	0.987244	1.01678	1.00097	1.01477	0.996639	1.06329	0.970398	0.984727	0.99788
fadE	1.12839	1.03952	1.12613	1.11268	1.18641	1.0231	1.03529	1.03478	1.07162	1.02168	1.09712	1.06721	1.09081	1.1619	1.04604	1.05955	1.03781	1.12077	1.08985	1.14164	1.03047	1.06293	1.05584	1.045	1.04673	1.12005	1.05013	1.01959	1.13676	1.17061	1.02213	1.04673	1.11831	1.09744	1.07734	1.09869	1.07497	1.03323	1.00486
lpcA	0.858282	1.18812	0.746191	0.597393	0.850318	0.963005	0.927087	0.845196	0.656274	0.948326	0.813123	1.23279	1.03441	0.828005	0.908798	0.757088	0.418906	0.479067	0.946765	0.798809	0.754465	0.845224	1.18502	0.853473	0.785774	0.917047	0.959443	0.729367	0.864683	0.73019	0.762146	0.784254	0.764461	0.8798	1.30313	0.523359	1.10926	0.842184	0.747519
yafJ	0.979284	1.05636	1.06046	0.970956	1.00313	1.05086	0.985844	1.0224	1.03056	1.03456	1.00684	1.06461	1.02169	1.05619	1.01131	1.02407	1.00566	1.06525	1.00846	0.971984	1.01981	1.00211	1.05857	1.00918	0.964216	1.04503	1.0517	1.0219	1.01886	1.0237	0.989285	1.01988	1.05203	1.03385	1.01159	0.939294	1.05738	1.0236	0.993161
yafK	1.0271	0.994755	1.03176	0.998161	1.08477	1.00323	1.07309	0.998162	1.00187	1.03004	0.986452	0.969242	1.08493	1.0117	1.0141	1.03048	1.05025	0.988055	1.05849	1.01958	1.07779	1.01727	0.969498	1.02099	0.997288	1.08363	1.01679	0.986852	1.04276	1.03255	0.985066	1.0199	1.04804	1.04255	1.01398	0.972854	1.07664	1.00724	1.09686
yafQ	1.03647	0.997529	0.979889	1.04075	1.03753	0.976706	1.00857	0.940285	0.968503	0.960272	0.976481	1.00106	1.05768	1.07015	0.980699	1.00987	0.971855	1.06301	0.965682	0.97469	0.982141	0.994547	0.959674	0.995613	0.953257	0.99619	0.95966	1.02748	1.02617	0.982089	0.991327	1.02542	1.02233	1.03236	0.966833	0.929605	0.991077	0.988931	0.992189
dinJ	0.987721	1.09812	0.965413	1.03226	0.981718	1.00017	1.00401	0.968551	0.989401	0.952937	0.965369	1.0285	0.952943	1.07948	0.964585	1.04474	1.01457	1.0669	0.949183	1.01693	1.00754	1.03672	0.99063	1.00644	0.990256	0.999584	0.996908	1.02595	1.03409	1.07392	1.01391	1.00421	1.03261	1.06926	1.02231	0.991658	1.04981	0.977364	0.931923
yafL	1.03227	1.05965	0.983888	1.13825	1.08625	1.0149	0.992868	0.987125	1.00179	0.990114	1.03172	1.07675	0.878023	1.05647	1.03761	1.05473	1.0254	1.0124	1.02123	1.00184	1.0316	1.05903	1.09587	0.993138	1.02267	1.03506	1.05626	1.01469	1.01854	1.08908	1.03949	1.02565	1.0331	1.08781	0.994874	1.04708	0.942724	0.978203	1.06378
rayT	1.02787	1.00106	1.00038	0.988613	1.1058	0.99433	0.980201	0.986403	1.02175	1.00381	0.990357	1.00043	1.12309	0.998986	0.981601	0.995008	0.996557	1.05714	0.971995	0.984347	0.963224	1.03991	1.0218	1.02265	0.978987	1.01736	1.03636	1.00899	1.02154	1.01934	0.964447	1.01757	1.06143	1.02934	1.00162	0.988291	1.02076	1.02647	0.996104
lfhA	0.980789	1.01828	1.04593	1.04613	1.00142	1.00254	1.00378	0.984067	1.06894	1.03834	1.02721	1.00668	1.08313	1.01915	1.06817	1.04257	0.9698	1.10811	0.976586	1.00712	1.06173	1.04718	0.980189	1.0004	1.01514	1.05513	1.05114	0.994861	1.00411	1.03095	1.05073	1.0342	1.03484	1.06778	1.01897	0.961454	1.03357	1.01918	0.991798
lafU	0.991937	1.0222	1.04124	1.02527	1.02674	1.01384	0.985938	1.00242	1.078	1.02842	1.00627	1.04312	1.00587	1.02758	1.02478	1.03797	1.02964	1.01186	1.05234	0.969213	1.04088	1.04965	0.998069	1.01748	1.05906	0.973112	1.0401	1.02111	1.02404	0.986283	1.00161	1.01641	1.00818	1.02473	1.01345	1.10505	1.02869	1.00818	1.0049
dinB	1.00269	1.01451	0.942678	1.00224	1.05153	1.03612	1.05323	1.01528	0.981874	0.987713	0.996771	0.998539	1.02681	0.977805	1.00689	0.987135	1.07049	1.02325	0.999596	1.00288	1.01951	1.01903	1.0199	0.943219	0.98584	1.0371	0.969373	0.992122	1.02029	1.00268	1.04992	1.01719	1.02123	1.02831	1.02546	0.914808	0.966269	1.0597	1.01403
yafN	1.0085	0.996392	0.967023	0.997659	1.02681	1.00258	1.01879	1.01343	1.05827	1.01024	1.00198	0.990217	1.0009	1.04396	0.992769	1.0582	0.98528	1.04984	0.97824	0.978018	1.03335	0.997553	0.98686	0.988847	1.02472	1.01966	1.00141	1.02192	0.980599	0.981081	1.04831	1.01767	0.996451	1.02579	0.984511	1.05901	0.984616	0.993187	1.00252
yafO	1.02523	1.00208	1.03187	1.07269	1.10144	1.00492	1.05265	0.993127	1.03535	1.01018	1.02399	1.02096	1.06419	1.06737	1.01789	1.02885	1.00552	1.0969	0.96539	1.00478	1.06214	1.02304	1.01995	1.01022	0.99603	1.05966	1.06593	0.985418	1.04361	1.07466	1.11855	1.01098	1.03739	1.00239	1.0229	0.992222	1.01039	1.02136	1.0347
yafP	1.04994	0.962065	0.999095	1.01565	1.01485	0.971123	1.01493	0.99026	0.976174	0.948179	1.02989	1.04459	0.954664	0.978263	0.988779	0.96291	0.994436	1.06221	1.00236	0.988197	0.977734	1.00002	1.01259	0.986048	1.01221	1.01005	0.977789	0.97779	1.02146	1.03058	1.01996	1.01894	0.998832	1.00352	1.00485	0.942611	1.02629	0.969373	1.03632
ykfJ	0.989011	0.949522	1.0055	1.0357	1.0182	1.02214	1.01689	0.996837	0.982553	1.00046	1.02475	1.0045	1.03429	1.01778	0.980473	1.01776	0.956707	1.01043	0.957848	0.970591	1.00991	0.993705	1.0509	0.994441	0.965826	1.03071	0.986572	0.990526	1.04112	1.02819	1.0281	1.00456	1.02348	1.01486	0.995345	1.00887	0.960239	0.985624	0.958407
prfH	0.986172	1.06807	0.980769	1.09746	1.07432	0.983626	0.995508	1.03333	1.0176	0.979244	1.00289	0.992387	1.06943	1.01067	1.00448	1.02799	0.987051	1.11269	1.01296	1.00821	1.01467	1.01365	0.96128	1.02594	0.996439	0.986824	1.00236	1.01095	1.09177	1.04488	1.0516	1.01619	1.02044	0.994587	1.00501	1.01423	0.920452	1.02111	1.06059
pepD	0.979032	0.960289	1.02082	1.06087	1.01725	0.972481	0.984722	0.974037	1.01149	0.98327	0.952525	0.972141	1.0421	1.0311	0.984093	0.964414	1.02378	0.99928	1.01633	0.99824	0.963956	1.01123	0.902602	1.0138	0.975531	0.974312	1.00873	1.04399	0.976308	0.968849	0.989897	0.96116	0.977198	0.964438	1.02001	1.03107	1.03439	1.00729	0.985866
gpt	1.02422	1.01664	0.988252	1.0526	1.09751	0.957424	0.996261	0.950681	0.933418	0.972583	1.00749	1.01468	0.860533	1.02782	1.04585	1.00752	1.00847	1.02342	0.956179	1.03011	1.00874	1.01186	0.886177	1.01642	0.931182	0.998442	0.995555	0.992998	1.05368	1.05186	1.01468	0.990395	0.988683	1.00388	0.962777	0.95085	0.954837	0.960058	1.04107
frsA	1.05141	1.00093	1.02099	1.029	1.03654	1.0384	1.00381	1.01974	0.966619	0.953762	1.06244	0.98601	0.972816	0.994203	1.00538	1.05758	0.974505	1.05561	0.938686	1.01464	1.04323	0.982527	1.0014	1.01093	0.972077	1.04248	0.958246	1.04565	1.02753	0.995109	1.01361	0.990542	1.018	0.98499	0.95873	1.09533	1.06561	1.00393	0.966445
crl	0.984646	1.09146	1.09467	1.07332	1.02682	1.08899	1.03652	0.980307	1.05527	1.07055	1.10236	1.07182	1.10284	1.03815	1.08456	1.02189	0.989519	1.1142	0.990232	1.05183	1.00054	1.06257	1.03068	1.03282	1.04721	1.0645	1.05022	1.07557	0.975825	1.06239	1.07377	1.03463	1.07943	1.06809	0.986826	0.95552	0.992458	1.01381	1.13659
phoE	0.995677	0.994442	1.02719	1.09805	1.00922	0.998962	0.9916	0.98546	1.04983	0.975589	1.05235	1.0197	1.00274	0.998166	1.00157	1.00523	0.989919	1.07129	1.00231	1.01222	1.01758	1.02818	1.02713	0.954669	1.01167	1.01597	1.01656	1.03048	0.996949	1.01489	1.07121	1.03578	0.998452	1.02574	1.00455	1.00222	0.98099	0.954554	1.05633
proB	1.00674	1.08722	1.01175	1.03372	0.988534	1.0126	1.07412	1.03917	1.01854	0.970061	1.02129	1.00275	1.09062	0.988898	0.998759	1.0225	1.01488	0.962855	1.03619	1.07429	1.02044	0.991188	1.00907	1.02973	1.00489	1.0819	1.0266	0.994679	0.96936	1.04142	1.08284	1.04371	1.07103	1.02123	1.04168	0.91131	1.04846	1.01271	1.02941
proA	0.964169	1.00276	1.01662	1.02267	1.0432	1.04022	1.0267	0.996354	0.980818	0.968244	1.02086	1.00545	1.05376	0.940926	1.0062	1.00394	0.985864	1.01746	1.00735	1.02793	0.98784	1.03182	0.969859	0.952502	0.998019	1.05864	0.97807	0.987732	0.982914	1.03996	1.01248	1.02329	1.02385	0.991201	1.00918	0.904414	0.974864	0.999754	1.01543
ykfI	0.956291	0.974504	1.0229	0.906845	0.999632	1.02664	0.999373	0.967898	0.970943	1.00252	0.915932	0.937326	1.02632	1.00094	1.01939	0.973548	0.974708	1.0521	0.957249	0.987237	0.97896	0.943051	0.952412	0.995074	0.955944	1.04055	0.943018	0.997623	0.988371	0.99138	0.996312	0.983102	0.989616	0.950673	0.916755	0.989642	1.03848	1.00502	0.944018
yafW	1.00084	1.02007	0.995524	1.01163	1.03447	1.00496	1.0032	0.997039	0.997546	1.06725	1.03327	1.03359	1.03498	1.00914	0.976103	1.02113	1.02229	1.01657	1.06917	1.00833	1.03725	0.970741	1.01639	1.01797	1.01039	0.993907	0.997279	1.07048	1.01935	1.02616	0.993976	1.00306	0.999579	1.0311	1.04247	1.00628	1.00276	1.05287	1.0231
ykfH	0.958488	0.957472	1.03067	0.966541	0.905672	1.01727	0.967031	1.01001	1.02371	1.05042	0.999701	0.989712	1.03177	0.940246	1.00872	0.85581	1.03337	0.886016	1.08729	1.00242	1.01309	0.979901	1.03396	1.03149	0.932212	1.00208	1.01297	1.03623	0.993173	0.912731	0.956069	0.988357	0.967472	0.997667	1.02144	1.02866	1.05963	1.00831	0.987268
ykfG	1.03876	1.03933	0.97752	1.05789	1.12121	1.02069	1.03416	1.02708	0.979398	1.02575	1.00009	1.00903	1.02002	1.12	1.01438	1.07824	0.999514	1.07866	1.09305	1.00419	1.01097	1.02892	1.03474	0.982452	0.992808	1.01849	1.06522	0.99792	1.08251	1.06328	1.05725	1.03794	1.02642	1.07228	1.03006	0.939175	1.01451	1.02901	1.0418
yafX	1.04108	1.0145	0.998641	1.02948	1.04993	1.02189	1.07209	0.99585	0.999757	1.03423	1.0249	1.00527	1.065	1.02119	0.99982	0.995006	1.02742	1.02581	1.08034	1.03904	1.04176	1.02682	0.973011	0.99169	1.01629	0.992922	1.02781	1.02505	1.05373	1.04214	0.983759	1.00063	1.00252	1.08527	1.02494	0.997889	1.02908	1.03075	1.00613
ykfF	0.985603	1.01036	0.996658	0.973889	1.07668	0.969335	0.985308	0.952318	0.968617	1.00332	1.00723	0.978971	0.902473	1.00916	1.01859	0.974911	1.0131	1.03791	0.951732	1.01486	0.95436	1.01234	0.951078	0.990443	0.942416	1.05597	0.979236	0.969784	1.01746	0.957439	1.00765	0.995902	0.997959	0.972723	1.00844	0.971904	1.0298	0.998119	0.973688
ykfB	1.04502	0.966362	0.998131	1.01933	1.04547	0.963481	1.0084	0.99064	0.954593	0.996368	0.969355	0.96482	1.01887	1.03403	0.994494	1.00069	1.02383	1.02454	0.960897	0.9757	1.03975	1.01655	0.959519	0.983438	0.939865	0.988302	0.999406	1.02045	1.01894	1.01006	1.01228	1.0274	1.01161	1.01714	0.953719	0.952081	0.940896	1.00979	0.971802
yafY	1.00263	1.07839	0.968506	1.12238	1.05753	1.00236	0.995425	0.956443	1.05144	0.954132	0.99512	1.06154	1.07345	1.00603	0.995376	1.04048	0.95954	1.01552	1.03541	1.04459	1.03516	0.987304	0.960274	1.00572	1.0431	1.02221	1.00738	0.985011	1.00181	1.0253	1.02082	1.01693	1.02157	1.10509	1.052	0.91482	0.970602	1.01797	1.04002
yafZ	1.04275	0.94774	1.00769	1.03889	1.07413	0.992086	1.03949	0.996486	1.01354	0.99476	0.975791	1.01326	1.07334	1.05053	1.01286	1.04479	1.00695	1.06765	1.01436	0.990225	1.01421	1.01025	0.9252	1.03001	1.00246	0.995202	0.97302	1.02145	1.05378	1.01722	1.03282	1.03844	1.02194	1.04245	0.990928	0.95363	0.977833	0.98484	1.00084
ykfA	0.977219	0.962833	1.02277	0.995684	1.05343	1.00722	1.02247	1.02852	1.00308	1.02254	0.996376	1.00249	0.946945	1.01541	1.05821	1.034	1.02651	1.01045	1.05366	0.972683	1.00548	1.03254	1.02823	1.02001	0.977176	1.00759	1.00171	1.03752	1.05528	1.01325	0.981231	0.995052	1.01059	1.04527	0.969464	0.970021	1.07328	1.00623	1.02209
perR	1.00042	1.03363	1.01501	1.02096	1.04987	1.03267	1.07509	1.05471	1.06075	1.04356	1.06371	1.04139	1.06462	0.998982	1.04684	1.06142	1.02012	1.08984	1.00678	1.00553	1.05227	1.03626	1.00052	1.03091	0.998183	1.07592	1.05215	1.01474	1.05415	1.03903	1.0943	1.01424	1.04202	1.03939	0.99497	1.00805	1.05479	1.03707	1.01798
insO-1	1.00377	0.988718	0.979306	1.03225	1.0929	0.982233	0.953422	0.980525	0.987901	0.963811	0.986777	0.989639	0.958288	1.08143	1.0242	1.01642	0.944651	1.03481	1.01951	0.969354	1.00098	0.960786	1.07428	0.955441	0.962892	0.989087	1.02749	0.966778	1.05241	1.06297	0.971791	0.96986	0.996325	0.978739	1.03552	0.973686	1.02029	0.989553	1.00656
ykfC	1.02416	0.936789	1.01916	1.02606	1.04786	0.990699	0.995119	0.932832	0.970324	0.955489	0.981339	0.99923	0.9474	1.07036	0.982749	0.978992	0.947988	1.069	1.00186	1.00968	1.02019	1.00972	0.697183	1.01217	0.995333	0.959227	1.00668	0.951857	1.03438	1.00384	0.994533	0.942662	1.0125	1.0425	0.957763	1.0078	0.988159	0.986984	0.958863
mmuP	0.978971	1.04137	1.00122	1.12521	1.02178	1.03081	1.0487	0.975643	1.07318	0.985978	1.03365	1.03266	0.957698	1.00653	1.03935	1.03318	1.02433	1.06782	1.02336	1.02386	1.05745	1.06403	0.91237	1.02293	0.986592	1.0517	1.00822	0.994926	1.06213	1.05887	1.11671	1.03429	1.01849	1.0493	1.00108	0.989211	1.00249	0.961314	1.01556
mmuM	0.987057	0.959709	1.0098	0.93984	0.984194	1.04983	1.0319	0.986861	0.977214	0.967907	0.984887	0.997127	0.908838	1.0222	1.00042	0.96933	0.97697	1.04192	1.00614	1.00701	0.945067	0.991037	1.00411	0.938055	0.984771	1.06655	0.976875	0.967262	0.973828	1.00622	1.00704	0.982913	0.989709	0.945862	0.980379	0.934086	1.00276	1.04495	0.99841
afuC	0.991657	0.956936	1.07805	1.06264	1.0976	0.970797	1.01821	0.958913	0.999327	0.982634	0.996201	1.01961	1.02477	1.06143	1.00525	0.973521	0.974641	1.06677	1.01837	1.03145	1.02519	1.00623	0.858602	1.01032	1.01111	0.964648	1.02076	1.02106	1.01581	1.07548	0.997777	0.977159	0.985611	0.97695	0.992038	1.00503	1.06281	0.956565	1.0747
afuB	0.968598	0.971532	1.05994	0.967359	0.961167	1.00839	1.05831	1.00324	1.02166	1.01443	1.01492	0.931585	1.03523	1.03151	0.978357	1.06924	0.98982	1.04813	1.03527	1.0218	1.04076	1.00535	0.744464	1.02759	0.977322	0.98864	1.01218	1.00473	0.992094	1.06618	1.01252	1.00984	1.05023	1.03838	0.993992	0.910444	0.932164	0.968019	1.02351
insX	0.958629	0.95066	1.0062	0.976395	1.026	1.01744	1.02514	0.998215	0.979544	0.971516	0.992842	0.991091	0.922599	1.00408	0.981988	1.01319	0.987967	0.990192	1.00757	1.01913	0.989704	0.983896	0.938654	0.988889	0.977286	1.02826	0.965069	0.984471	1.00374	0.99543	1.0224	0.993757	0.994543	0.943227	0.982645	0.978739	0.99411	1.02108	0.939849
yagB	1.0231	0.9618	0.944016	0.953495	1.02952	0.961411	1.02169	1.00466	0.99994	1.00494	1.00311	0.935347	1.06387	0.967885	0.982746	0.992295	0.998971	0.96517	0.974322	0.984426	0.981072	0.967568	1.10894	0.972936	0.970493	0.962215	1.00944	1.00708	1.01294	1.00769	0.98588	1.04008	0.999976	0.971172	0.982147	0.934054	0.999479	0.983628	0.98908
yagA	0.986673	1.01457	0.942695	1.11359	1.14031	0.979446	1.0183	0.981318	1.03383	0.979137	0.987304	0.991757	0.977077	1.13815	0.987817	1.07495	0.95485	1.07934	1.05363	1.03201	1.03764	1.02661	0.792902	1.03659	0.948805	1.0777	0.996518	0.965577	1.06864	1.06185	1.02642	1.00431	0.999295	1.03851	1.05949	0.975527	0.921924	0.995472	1.04916
yagE	0.98139	1.0117	0.993235	0.989491	0.964756	0.954515	1.08369	0.994006	0.93807	0.982157	0.985243	1.01863	0.912701	1.03231	0.989719	1.00388	0.977246	0.977845	1.00147	0.944052	1.01572	0.969414	1.08108	0.960386	0.993858	0.928666	1.01799	0.989641	0.99457	0.992009	1.01256	0.993894	0.960443	0.959751	0.979762	1.01293	0.970221	0.977698	1.0165
yagF	1.00287	1.00625	0.976902	1.03784	1.06967	1.01285	1.03627	0.935461	0.950031	0.976457	0.960497	0.97183	1.02295	1.06871	1.04135	0.945604	0.990023	1.02884	0.975764	0.934777	0.974402	1.01773	1.10028	0.968121	0.997504	0.965272	0.973434	1.03118	0.991928	1.01789	1.02987	0.978013	0.984482	1.00008	1.00187	0.990783	1.01924	0.940479	0.975104
yagH	0.994566	1.10882	0.993478	1.02075	1.10149	0.997927	1.01738	1.05636	1.04618	1.04298	1.01634	1.06784	0.982669	1.03441	1.07639	1.02454	0.988026	1.03654	1.00552	1.01998	1.03908	1.02469	1.05693	1.04072	1.08995	0.967503	1.05091	1.01234	1.02427	1.06382	0.999605	1.02024	1.03984	1.02776	1.01481	1.00845	0.93109	1.03003	1.10798
yagI	0.923678	1.00358	0.97387	1.03826	1.01886	1.02279	1.01148	0.970327	1.01476	0.983711	0.992133	1.00213	0.994873	1.02422	0.948536	0.995271	1.03131	0.951191	0.999046	1.03075	0.990118	0.99189	1.08734	0.96243	1.05275	0.959848	0.978012	0.997065	0.986762	0.990579	0.935052	0.967762	0.983126	1.00873	1.04228	0.990071	0.993795	1.04301	1.00684
argF	0.937616	0.953639	0.938617	0.961602	1.0201	1.04767	1.02402	0.974321	0.965284	0.984089	0.98799	1.03389	0.976465	0.992689	0.972705	0.95511	0.958284	1.02171	0.967215	0.97141	1.02505	0.941472	0.932729	0.988484	0.9726	1.05625	0.967594	0.941943	0.969343	0.977965	0.978136	1.00765	0.954276	0.944582	1.01172	0.961318	0.959562	1.00862	0.957732
yagJ	1.0783	0.955317	0.99191	1.0696	1.03893	1.03053	0.961091	1.02066	1.02503	0.963168	0.987833	1.06539	0.96	1.07954	1.0015	1.01614	0.982277	1.04167	1.03623	1.03331	1.0183	1.02343	0.848602	1.01096	0.985443	1.0023	0.968583	1.04422	1.04292	1.03819	1.00043	1.01262	1.00746	1.08426	0.979153	1.01733	0.947958	0.977689	1.0098
yagK	0.973662	1.0117	0.984535	1.16587	1.04351	0.964387	0.941541	0.935161	0.995058	0.959318	0.983717	1.05615	0.910003	0.985382	1.0136	1.01649	0.980642	1.12298	0.970853	1.05666	1.00171	0.989579	0.906142	0.974496	0.963662	0.945053	1.07048	1.00148	0.983481	1.06029	1.04108	1.03989	1.01944	1.05906	1.00861	0.936598	0.831793	0.927075	1.05894
yagL	1.01852	1.00427	1.02822	1.0775	0.959503	0.999981	1.04469	0.933453	1.06835	0.983579	0.955381	0.979456	1.02627	1.02755	1.04862	1.01166	0.975917	0.998822	0.94235	0.990608	0.999039	0.973863	1.12142	0.963807	0.940668	1.05615	1.00443	1.01652	0.99986	0.980548	0.941801	1.00956	1.00917	1.0093	1.01901	1.01329	1.07458	0.977958	1.06964
yagM	0.990394	0.980274	0.965964	0.991082	1.10181	0.954359	1.04657	0.931555	0.957938	0.994979	0.998536	1.00538	0.892134	1.07744	0.977972	1.06605	0.966549	1.02545	0.94363	1.00953	1.01684	1.0684	0.866324	1.0021	0.910439	1.05911	0.988614	1.00325	1.01326	0.979498	1.0627	1.03785	1.03277	0.987753	1.00257	0.890286	0.940087	0.967141	0.985484
yagN	0.958034	0.940503	0.840255	0.97063	1.00021	0.981354	1.02506	1.00241	0.880909	0.912873	0.990871	1.02348	0.795194	0.933976	0.967759	0.986148	0.864784	1.00464	0.942843	0.993576	1.00383	1.00276	0.816197	0.938212	0.922883	1.0055	0.958339	0.877554	0.997819	1.04245	0.936868	1.01947	0.971699	0.8785	0.911028	0.879166	0.912509	0.944985	0.965107
intF	0.965462	1.01065	0.98252	1.07741	1.05344	0.998254	1.00602	0.974989	0.97281	0.9741	1.00033	1.00681	0.987617	1.06442	0.988273	0.992627	0.96452	1.04336	0.956468	0.98259	1.0363	1.00801	0.979223	0.958775	1.00211	0.993332	0.960866	1	1.01854	0.994794	0.996216	0.991319	1.00474	1.03563	0.976124	0.905749	1.0039	0.954638	0.993951
yagP	1.03246	0.98658	1.02958	1.08701	1.01848	0.937383	0.983686	1.03666	0.964066	1.01008	0.990687	1.0439	1.05343	0.998136	0.998121	1.01814	0.940272	1.00815	0.972369	0.979551	0.993281	0.961203	1.25581	0.985699	0.98455	0.991512	0.953366	1.07138	1.0325	0.93647	1.01217	0.990854	1.03176	0.965658	0.984984	1.13687	0.965201	1.02833	1.02246
paoD	1.06388	1.05538	1.0078	1.17012	1.06441	0.953117	1.05576	1.01479	1.03548	0.986115	1.10297	1.09391	1.05122	1.09241	1.00815	1.05258	0.930165	1.0416	1.06055	1.04012	1.03855	1.05677	0.851383	1.06728	0.941755	1.13994	1.05592	1.01854	1.03464	1.0247	1.01301	1.09487	1.08368	0.970417	0.992379	1.03019	1.08882	0.978962	0.996239
paoC	1.02629	1.04068	1.02117	1.11728	1.09685	1.0156	1.0276	1.00563	1.02129	0.978949	1.01098	1.03352	1.07361	1.13102	1.01261	1.05514	1.02773	1.06479	1.02853	0.999021	0.998376	1.09695	1.05642	1.02259	0.996254	1.06973	1.08116	1.01627	1.05315	1.08101	1.07034	1.03025	1.00811	1.0409	1.02844	1.07117	1.06185	1.00071	1.05374
paoB	1.0339	1.01978	0.966784	1.06112	1.09977	1.04134	1.01465	0.998589	1.01602	0.978944	1.00036	1.03049	1.02067	1.06528	0.997594	1.07342	0.971742	1.00752	0.997189	1.00669	1.01485	1.00905	1.19805	1.00521	1.00346	1.0594	1.02183	1.0156	1.03724	1.02783	1.0317	1.02393	1.009	1.01696	1.06266	1.00509	1.0289	0.98863	1.02764
paoA	0.944379	0.977199	0.996518	1.00659	0.962532	1.02783	1.00691	1.0114	0.992687	0.969781	1.01177	0.99226	0.961676	1.00724	1.01284	0.990641	0.950393	0.959844	0.996541	0.959114	0.959187	0.99353	1.02962	0.997771	0.968858	1.00691	0.988932	0.970692	1.02064	0.96294	0.960427	0.961498	1.00715	0.995444	1.00049	0.973655	1.0176	1.00256	0.958041
yagU	1.06871	0.989039	0.91973	1.00594	0.996424	0.954754	0.94205	0.965115	1.02413	0.980799	1.07624	1.02846	0.881083	0.96275	1.05905	1.02402	0.95302	1.01132	0.847766	1.00989	1.03244	0.987442	0.951379	1.00706	0.911815	0.972931	0.991643	1.01045	0.982115	1.07576	1.00986	1.00393	1.00988	0.98712	0.957985	0.935222	0.839088	0.948077	0.969873
ykgJ	1.06765	1.00876	0.99123	1.0606	1.02	0.958624	0.984616	0.982261	0.957065	0.97046	0.981674	1.00917	1.00631	1.07424	1.00334	1.04536	0.959843	0.979891	0.961812	1.07112	1.03823	0.982581	0.964033	0.973106	0.995817	1.01413	0.993294	0.988224	1.01376	1.00732	1.02675	0.979069	0.962654	0.978575	1.03223	1.00947	0.967312	0.995458	0.966478
ecpE	1.08052	1.00585	0.942236	0.927247	1.05105	0.919317	0.991341	0.97303	0.936828	0.992818	0.957737	1.02703	0.863828	1.03801	0.960353	1.03438	0.977313	1.02002	0.998261	1.01805	0.737993	1.0194	1.01924	1.00162	0.93453	0.950793	0.966354	0.998428	1.05299	0.993322	0.985583	1.01729	0.992052	0.981757	0.995057	0.950404	0.909064	0.977678	1.01505
ecpD	1.00733	1.00069	1.06817	1.01997	1.09814	1.0166	1.056	0.98737	0.982344	0.988521	0.994292	1.0095	1.0872	1.06506	0.979969	1.03731	1.00086	1.04575	0.977879	1.06237	1.01964	0.972738	1.03175	0.993019	0.967628	1.02203	1.00845	1.05816	1.02515	1.04133	1.04529	1.01559	1.02169	1.06848	0.99749	0.970044	0.96256	1.01749	1.02639
ecpC	0.968849	1.02442	1.03777	1.04962	1.0204	0.974346	0.974476	0.948846	1.02711	0.912135	0.956835	1.00768	0.960395	1.05155	1.01763	1.03769	0.960064	1.05217	1.03633	1.03378	1.03809	1.02568	0.591378	1.03318	0.963386	0.959141	0.990009	1.00063	1.05235	0.959319	1.00994	1.02444	1.00356	0.973855	0.979763	1.00444	0.999033	0.983333	0.956088
ecpB	0.945424	0.946579	0.957391	1.04414	1.12607	0.943232	1.02127	0.970187	0.974024	0.953512	0.9671	0.996943	1.01644	1.07417	0.963116	1.00057	0.915805	1.02724	1.0204	1.04031	1.01932	1.03479	0.730109	1.00186	0.979627	0.902045	1.02616	0.961443	1.05186	1.04586	0.971831	0.994222	0.956342	1.03983	1.05451	0.967616	0.911031	0.940789	0.95786
ecpA	1.04858	0.991915	0.998494	1.04543	1.06588	0.961741	1.00358	0.968916	0.98023	0.966038	1.0261	1.0153	0.847636	1.04735	1.01254	1.0004	1.00915	1.0533	1.00042	0.975966	0.976335	0.968683	0.996211	0.966011	0.986518	0.938761	1.02673	0.971357	1.06209	1.08523	0.981785	0.991191	0.971079	1.02278	1.00639	0.943538	0.976602	0.975751	0.980553
ecpR	0.984243	0.98593	1.01843	1.01028	1.00266	0.991387	1.07154	0.970277	0.912385	0.961011	0.942117	0.947354	1.04875	1.0261	0.949741	1.04181	1.02351	1.05028	1.0103	1.01253	1.01351	1.01775	0.703498	1.02555	0.936319	1.0019	1.02237	0.93978	1.03555	1.0799	0.957282	1.02735	1.03849	0.961391	0.979357	0.912053	0.98437	0.961106	1.00096
ykgL	1.00638	1.10832	1.00199	0.993791	1.05116	1.00949	1.01765	0.982975	1.01836	0.997244	1.00512	1.0353	0.866547	1.13235	1.01173	1.08247	0.998585	1.09265	1.04207	1.04441	1.09155	1.0476	0.79632	1.03095	0.973183	1.01268	1.04518	0.969718	1.07345	1.0758	1.04381	1.03066	1.01549	1.02107	1.05405	0.96586	0.928882	0.995112	1.04338
ykgO	1.03804	0.981677	0.918478	0.947926	1.00317	0.996081	1.01179	1.02281	1.01458	1.02641	1.02415	0.977202	1.04772	0.93316	0.952617	0.985449	1.01759	1.11167	0.929957	0.991988	0.959329	1.01097	1.00759	0.961419	0.960338	1.06585	0.950457	0.967764	1.03726	0.971534	0.98497	0.946974	0.963619	0.951419	0.927883	1.02879	1.17885	0.960212	0.98218
ykgM	0.99015	1.00885	1.00804	1.03791	0.973629	1.02387	0.980734	0.976501	0.995737	1.01872	0.988026	1.00163	1.02642	0.970093	0.973519	1.00101	1.02299	1.06243	0.989702	0.988238	1.00015	0.99921	1.00756	0.97665	1.00581	0.992962	1.03389	0.986789	0.984302	1.03733	0.997273	1.01712	0.992316	0.995204	0.980677	1.00923	0.985141	1.01017	1.02832
ykgR	0.936536	0.897779	0.995358	0.913426	0.941292	0.937154	0.973979	1.02218	1.00579	0.934327	1.0017	0.923314	0.995768	0.850342	0.871343	1.03075	0.960156	0.995793	0.936644	0.918011	0.983678	1.00689	0.934029	0.921158	0.917866	0.882547	1.05138	0.952507	0.919352	0.906557	0.927263	0.892247	0.966553	0.953429	0.885071	1.0231	1.12345	0.946986	0.970437
eaeH	0.987604	1.02015	1.02267	0.977849	0.993735	0.988449	1.01151	1.01346	0.974049	1.02097	1.0245	0.978976	1.00052	0.965195	1.02073	0.984609	0.975119	1.04296	0.976325	1.0053	0.983293	1.02791	0.988665	0.985123	1.00777	0.992845	0.966485	1.0072	1.01003	1.00198	0.961407	1.00561	1.00532	0.991098	0.978993	1.02431	1.03325	0.991295	0.980714
ykgA	0.998463	1.04856	1.0344	1.04846	0.995321	1.02762	0.994339	0.954475	1.02686	1.00905	0.975624	1.00077	0.966717	1.05756	1.03348	1.00392	1.00081	1.03523	1.0043	0.996279	1.02893	1.00795	0.961376	1.03111	1.01535	0.992342	0.998326	1.05342	0.994254	0.989484	1.03677	1.00383	1.01115	1.04519	0.985704	1.01897	1.01527	0.973049	1.00292
rclC	0.997081	0.95719	0.984589	0.948141	1.04966	0.977357	0.990603	1.03353	1.02053	1.00904	1.01484	1.03945	0.968651	1.0503	0.998883	1.00828	0.947308	1.05196	1.03037	1.01507	0.975584	0.996009	0.894361	1.00109	0.972754	1.00867	0.977559	1.0315	1.00663	1.02022	1.00417	0.989761	1.0113	1.00977	0.959841	0.97815	1.07285	0.954971	0.97039
rclB	0.95267	1.06631	0.953529	1.00202	0.961406	1.01724	1.10459	0.99215	0.967382	1.03478	0.96222	0.926159	0.999043	1.10768	1.03442	1.08933	1.00612	1.04646	1.02611	1.01099	1.04638	1.01569	0.788541	0.995749	0.962124	1.08004	0.978431	0.934725	1.05574	1.01412	1.0169	0.999827	1.05922	0.935587	1.00455	0.972266	1.01301	1.00831	1.00708
rclA	0.980847	0.986808	0.968796	1.01701	0.937176	1.01104	1.05416	0.987279	0.987266	0.978841	1.01588	0.981483	0.962572	1.00917	0.997695	0.98846	1.01658	1.0545	1.00597	0.972528	0.983878	1.00127	0.946372	0.996614	0.964122	0.943559	1.0234	1.00135	1.0245	1.02199	1.03805	1.01848	1.00569	0.968564	0.937416	0.943134	1.01019	0.950012	1.01519
rclR	0.981117	0.993972	0.932716	0.972074	0.994525	0.988782	1.05779	1.01425	0.993428	0.968469	1.08864	0.959962	1.01517	0.973647	1.00921	0.968585	0.954448	1.02945	1.02888	1.01138	1.01919	1.02779	0.704646	1.00726	0.929638	0.961484	1.09326	0.989553	0.969573	0.983197	0.958473	0.988529	1.01441	0.97248	1.01598	0.965004	1.01347	0.955605	1.00774
ykgE	1.007	1.03606	0.994269	1.07795	1.08494	0.951013	0.977937	0.967133	0.984315	1.01193	0.976367	0.959551	1.06154	1.00605	1.03991	1.00326	1.00375	1.06693	1.06438	1.01868	1.0293	1.00787	0.871313	1.01945	1.00784	0.996753	1.01081	1.03265	0.993438	1.07197	0.98497	0.971869	0.97575	1.12547	1.00276	0.935719	0.977149	0.999288	1.00856
ykgF	1.00737	1.02557	1.0363	1.0127	0.986234	1.00558	1.00754	0.943327	0.99974	0.922629	1.00218	1.02741	0.783808	1.04694	1.00552	1.02236	1.00787	1.00426	0.988464	1.03136	0.968875	0.983937	0.956403	0.992458	0.980936	1.03402	0.953828	0.964662	0.990977	1.02729	1.02738	0.969638	0.98257	1.01933	0.984593	0.989973	0.966712	1.00235	0.970731
ykgG	1.053	1.00673	1.0269	1.02632	0.993446	0.940628	1.02464	1.00894	1.04162	0.960415	1.03896	1.04699	0.985176	1.06752	0.978403	0.978101	0.926022	1.04906	0.95823	0.98738	0.967943	0.993672	1.12304	0.979923	0.967911	1.02809	1.0102	1.02838	1.01639	0.989566	1.0561	0.974879	1.00818	0.995144	1.03271	0.999541	1.03908	1.02084	0.996549
ykgH	1.01624	1.01007	1.10056	0.996773	0.97228	1.02918	1.04979	0.971328	0.980414	1.03269	1.00838	0.973139	1.05004	1.02609	1.0062	1.0369	1.00512	1.0639	0.965822	1.03728	1.07438	1.03768	0.869615	1.02658	0.933112	1.05588	1.1174	0.994255	0.935901	1.1182	1.04274	1.05116	1.00835	1.05349	1.04084	0.889995	0.913503	0.989511	1.06467
betA	0.965098	0.95575	0.958164	1.02259	1.07417	0.960706	1.01248	0.946861	0.989384	0.954433	0.968866	0.999871	0.952417	1.02032	1.00874	0.968593	0.955122	1.0425	0.967579	0.981776	1.01258	0.987149	0.878165	0.983166	0.944412	1.00232	0.981628	1.03365	0.953388	0.991885	0.938733	0.969651	0.963607	0.92875	0.991772	1.0051	0.977478	1.02316	1.03176
betB	0.991503	0.978325	0.95384	1.03299	1.05341	1.01248	1.00985	0.947475	0.971883	1.02849	1.0469	0.990953	1.0035	1.01365	0.974382	0.947891	0.951589	0.98765	0.948076	0.999588	0.920486	0.969089	1.08175	0.982594	0.938801	0.972776	1.08146	0.994587	0.9888	1.04378	0.986605	0.976362	0.982305	0.972905	0.999798	1.02497	0.902224	1.00355	1.04704
betI	0.930381	0.956927	1.00735	0.977623	0.976198	0.978155	0.937274	1.00856	0.97514	0.996149	1.01162	0.933929	0.929831	0.98595	0.994018	0.971312	0.990916	1.05359	1.00825	0.99179	0.956095	0.967741	0.935571	0.942989	0.986989	1.00007	0.990403	0.905289	1.02251	0.915605	0.961565	0.966707	0.963728	0.98144	0.981059	0.95091	1.03916	0.982941	1.03803
betT	1.00256	0.944565	1.01429	0.866146	0.962929	1.05398	1.03863	1.00639	1.02744	0.953714	1.00235	1.02722	1.02079	0.918949	0.950744	1.00564	0.962263	1.07167	0.90885	0.98227	0.957455	0.945359	1.17538	0.960763	0.933263	0.97278	0.980413	1.05871	0.960706	1.01883	1.01707	1.04048	1.04541	0.966932	1.04366	0.656954	0.927282	0.960278	1.04678
pdeL	1.00772	0.999983	1.04129	1.07027	0.977878	0.986274	1.00353	0.98681	1.04752	1.00436	1.04566	1.0371	1.04623	1.00173	1.0427	0.95067	0.972591	1.04037	1.01918	0.996499	1.00834	1.04338	0.911293	1.03577	0.987131	1.03683	1.04859	1.02566	0.968415	1.03562	0.979012	0.968203	1.00409	1.00153	1.00579	1.05914	1.03292	0.973513	1.03155
yahB	1.02074	1.11251	0.990935	1.05301	1.00913	1.01584	1.01631	1.02559	1.00857	1.03124	1.00546	1.05594	1.01453	1.01038	1.07119	1.03933	1.00697	0.995311	1.01366	1.02334	1.01254	1.01722	1.1277	1.03525	1.04109	1.02076	1.019	1.06043	1.00915	1.04175	1.05274	1.04699	1.01643	0.97454	1.01771	1.02917	0.973704	1.08055	1.06482
yahC	0.976314	1.0584	0.945888	1.17594	1.00867	0.944709	1.00525	0.996119	0.967438	0.968804	1.01211	1.07285	0.962155	0.977723	0.97125	1.05998	0.96468	1.03097	1.03781	1.01608	1.03776	1.02869	0.818601	1.02141	1.0246	0.940962	1.03483	1.03135	0.981787	0.985596	1.00715	1.02215	0.959218	0.983878	0.966863	0.998669	0.910797	1.05643	1.13765
yahD	1.00406	1.02584	0.965016	1.01177	1.0319	0.937131	0.994396	0.992511	1.01843	1.03636	0.958175	0.980325	0.974825	1.04025	1.01131	0.979004	1.00135	1.05834	1.02794	0.990458	0.975959	0.964964	1.03789	0.952198	0.946265	1.02255	1.00307	1.01781	1.02078	0.961754	1.02286	1.00062	0.986071	1.01317	0.986375	1.05951	1.02413	0.98183	0.972397
yahE	1.08316	1.05438	0.899915	1.06266	1.12401	0.963072	0.976831	1.00167	1.01296	0.979739	0.970164	1.06827	1.01997	1.05368	1.00257	0.993097	0.956662	1.04076	1.0254	1.0269	1.02721	1.0598	0.714434	1.05059	0.964982	1.0393	0.997765	0.992015	1.05784	1.02941	1.00175	0.98353	1.00877	0.939652	1.00641	1.08211	1.04598	0.978007	1.0196
yahF	0.997139	1.0021	0.988722	1.05437	1.0509	0.985566	0.978342	0.963673	0.963415	0.966446	0.981899	1.02111	1.06766	0.977872	0.987857	0.981529	0.936108	0.964841	0.946735	0.987415	0.966936	0.943997	1.05936	0.982191	0.97687	1.03117	0.988955	0.999104	0.952208	1.0127	1.02786	0.962786	0.975232	1.07215	0.960596	0.956587	0.980273	0.980552	0.96406
yahG	1.01135	1.03215	0.931918	1.04542	1.11191	1.02284	0.986692	0.929163	0.95923	0.981672	0.966402	1.05086	0.785367	1.11916	1.01993	1.08596	1.0132	1.05663	1.03049	1.05812	1.03812	1.0415	0.682149	1.04167	1.04363	1.05193	0.991047	0.959594	0.96977	1.05759	1.01144	0.995652	1.0003	1.05565	1.02141	0.905276	1.0409	0.965659	1.01634
yahH	0.991392	1.03105	1.0126	1.09526	1.0202	0.972829	1.009	0.95712	1.00457	0.976264	0.998008	1.02067	1.01932	1.09122	0.963639	1.02148	0.97663	0.988493	0.975502	0.988472	1.00488	1.06481	0.978998	0.992579	0.94544	1.03573	1.01002	0.991512	1.00573	1.05153	1.00368	1.00353	0.99759	0.990226	0.959597	1.05704	1.00934	0.96743	0.997703
yahI	0.999261	0.982892	0.940974	1.01541	0.962972	1.00817	0.959471	0.933501	0.995393	0.928285	0.951953	0.97533	0.969693	0.976237	0.967987	0.977681	1.00302	0.974906	0.926386	0.940369	0.921525	0.913895	1.24994	0.946389	0.950192	0.981816	0.911464	0.919091	1.09929	1.04934	1.04365	1.03682	1.0385	1.04803	0.786561	1.05966	0.930885	0.563118	1.03694
yahJ	0.987159	0.964254	0.962991	0.985532	1.11879	0.988425	1.04628	0.980425	0.994608	1.02262	0.946343	0.96543	1.01189	1.02475	0.987974	0.996822	1.06972	0.994769	0.964299	0.986024	0.978593	0.994247	1.16821	0.989441	0.980701	1.01941	0.996628	0.975476	1.01455	1.01906	1.00391	0.97663	0.979303	1.00522	1.01604	1.01031	1.00077	0.973892	0.962346
yahK	0.996534	1.07409	0.960415	1.02222	0.947958	0.940923	0.998417	0.986197	0.972525	0.978975	1.00536	1.03569	0.992821	0.952792	1.03482	1.01559	0.920717	1.01635	0.986819	0.960844	1.00218	0.997827	0.975732	0.979104	0.992184	0.962757	1.00162	0.973878	0.988189	1.0083	1.00155	1.02273	1.00631	1.00498	1.00352	0.956903	0.888926	0.931788	1.02918
yahL	1.00745	1.00877	1.03509	0.962948	1.06511	1.01981	1.05243	1.0062	0.950095	0.998262	1.00355	0.971141	1.09779	1.01039	0.994588	0.968536	0.982313	0.996775	0.967286	0.976523	0.996983	0.995513	1.19129	0.988893	0.961269	1.01962	0.9822	1.01364	1.05253	1.00581	0.988642	1.00688	1.03261	1.03549	1.00093	1.02301	0.999322	1.05732	0.936902
yahM	1.04712	1.04915	0.923436	1.00917	1.01644	1.02536	1.02765	1.00827	0.977911	0.993032	0.987766	1.01666	0.970846	1.07758	0.954015	1.05251	0.991988	0.989123	0.949348	0.950556	1.01238	0.992884	1.22448	0.984868	1.01438	1.01522	0.992025	1.02204	0.985146	0.980725	1.04881	1.03679	1.01927	1.01825	0.997294	0.974139	1.00101	0.968578	1.0156
yahN	0.932576	1.00139	1.02226	1.00754	1.05043	1.00487	1.00118	1.04024	0.981283	1.02033	0.978846	1.0224	1.08027	0.952254	1.01282	1.00467	1.01199	1.01171	1.07774	0.996212	0.963606	0.971972	0.949032	0.951637	1.01575	1.01265	0.977426	1.01221	1.02358	0.977229	1.02927	0.970704	1.01141	0.963777	1.0199	1.01252	1.00598	1.06725	1.07072
yahO	1.12187	1.1163	0.983966	1.0095	1.07667	1.01024	1.0222	0.990558	0.98403	1.02951	1.03351	1.03569	1.10233	1.08596	1.08101	1.00455	0.956874	1.07615	0.909519	1.02117	1.02841	1.02364	1.03313	1.07794	1.07229	1.05282	0.932385	1.04206	1.02019	1.13438	1.01729	0.998634	1.05723	1.00248	0.980992	0.964418	0.935364	1.00715	0.981473
prpR	0.983042	1.02755	1.0294	1.0576	0.950325	0.976633	0.961189	1.04033	1.00645	1.01032	1.02863	1.02888	0.773351	1.07396	1.03027	1.02859	0.984901	1.11557	0.980779	1.04559	0.986492	1.0145	0.794039	0.999167	1.0938	0.951239	0.958411	1.01161	0.969408	1.02604	1.02103	0.950773	0.968433	1.0121	0.969928	1.01071	1.00793	0.974654	1.01959
prpB	1.00088	1.13784	0.992155	1.07102	1.03895	1.0278	0.916819	0.945538	1.04842	0.925345	1.02556	1.04183	0.920946	1.03986	1.00615	1.00087	1.00511	1.05406	1.05437	1.05841	1.0598	1.02004	0.61977	1.04658	1.01467	0.904504	1.04026	1.04003	1.01288	1.01926	1.04615	0.980815	1.02649	0.991248	1.02861	0.991169	0.927082	1.01033	1.04348
prpC	1.09739	1.03269	1.01553	0.974994	1.28034	0.996486	1.03805	1.03246	1.01557	1.01736	1.0564	1.02838	1.07708	1.10627	0.975506	1.04196	0.984719	1.19346	0.943231	1.07567	1.00794	0.999414	1.08082	1.01488	1.00197	0.991867	1.0561	1.03186	1.10848	1.09358	1.08219	1.02022	1.08298	1.05508	0.938753	1.04934	1.04034	1.02084	0.942742
prpD	1.03574	0.95288	1.07484	0.891433	0.948775	0.985387	1.0381	1.06936	0.975243	1.05069	1.04254	0.962821	1.10816	0.907295	1.03355	0.989204	0.980844	1.04804	0.96548	1.02321	0.950085	0.954165	1.15498	0.987654	0.912289	1.05975	1.06001	1.0164	1.02061	1.00823	0.985981	0.982885	1.02781	0.984937	0.938029	1.03193	1.03683	0.966884	1.03585
prpE	1.09153	1.10378	1.03617	1.01652	1.00168	0.959864	1.0564	0.955484	0.966168	1.03527	1.00037	1.01925	1.12852	1.04762	1.03471	1.02907	0.986792	1.0265	1.0145	0.995904	0.998278	1.01686	1.15808	1.03779	0.942329	1.08795	1.02893	1.081	1.0503	1.00082	1.0246	1.06932	1.00704	0.998055	1.0369	1.05093	1.09279	1.01254	1.06175
codB	1.01291	0.979653	1.06067	0.985821	0.98057	0.980228	1.01092	0.908831	1.04688	1.00748	0.97476	0.961899	0.994225	0.920264	1.02736	0.976032	1.05713	0.975457	0.957515	0.982462	1.05609	0.985134	1.02321	0.96764	0.942006	0.977411	1.00483	1.0552	0.981742	1.01437	0.967959	0.966574	1.04251	0.980807	0.999669	0.908409	0.973147	0.991892	1.07196
codA	0.987818	0.998294	0.954893	1.0056	1.10623	0.989717	1.01264	1.01681	0.987992	1.00431	1.02795	1.00219	0.992423	1.05843	0.985423	0.98883	0.997324	1.07303	1.01781	1.00091	0.987632	0.987328	0.985265	0.996534	0.96742	0.997126	1.0206	0.997862	1.05741	1.0068	1.02662	0.994904	1.04483	0.971871	1.01758	0.980091	0.998889	0.99479	1.04873
cynR	0.997887	0.992167	0.986556	1.09599	1.0707	1.00129	1.00217	0.989127	1.13544	0.994588	0.969719	0.997818	1.09999	1.13891	1.01817	1.03476	0.972032	1.1504	1.01565	0.990882	0.963536	1.01435	0.998387	1.02068	0.987944	1.10331	0.974933	1.04186	1.05296	1.12395	0.988426	1.01413	1.05475	1.01937	1.05353	1.04646	0.918961	1.01605	1.04146
cynT	1.04826	1.03468	0.999296	1.00343	1.06092	1.07441	0.995372	1.02484	0.996169	1.07738	1.06622	1.04038	1.03802	0.984686	1.03006	1.00565	1.02032	1.09001	1.01074	1.03539	1.01984	1.01018	0.982365	1.02422	1.00618	1.00609	1.06441	1.0794	0.982294	1.02384	0.999248	1.00882	1.02336	1.0457	1.03352	1.07908	1.03479	1.0148	1.11662
cynS	1.11608	1.13725	1.06248	1.13013	1.1092	1.11039	1.06873	1.10436	1.06296	1.16174	1.12342	1.12564	1.13939	1.07002	1.07557	1.07118	1.07386	1.14079	1.13528	1.06724	1.11889	1.1154	1.05608	1.11185	1.17047	1.17047	1.17047	1.17047	1.17047	1.09963	1.07363	1.09312	1.08701	1.09406	1.10965	1.20963	1.09538	1.09665	1.11409
cynX	1.04545	1.09444	1.01322	0.955473	1.02959	1.03171	0.988663	0.987255	1.00308	0.993566	1.01935	1.05208	1.02029	0.942648	1.0158	1.04879	0.966762	1.06607	0.965346	1.01015	1.01935	0.987605	1.0167	1.01342	0.965219	0.985137	1.01095	1.07001	1.00315	0.982372	1.05347	1.01932	1.03822	1.0167	1.00415	0.92585	0.953809	1.04604	1.05178
lacA	1.0184	1.0188	1.01776	1.00818	0.992074	1.04792	1.04625	0.957274	0.978808	0.984991	0.996896	0.979637	0.972436	1.04431	1.02106	1.00924	0.989773	0.997208	0.996967	0.970578	1.03957	1.01484	1.0066	0.980354	1.01738	1.01152	1.01903	1.02066	0.956356	0.989874	1.00615	1.0127	1.0433	1.02261	1.0425	0.963207	0.970116	0.992609	1.02329
lacY	1.02005	0.994379	1.01778	1.15415	1.04157	1.01827	0.986781	0.955617	1.00332	0.928544	0.983579	1.00719	1.13908	1.07548	1.0045	0.994068	0.967837	0.951905	1.04177	1.00707	1.02705	0.979876	1.10339	0.993659	1.00119	1.02853	1.02372	1.04526	1.0021	1.01428	1.00775	1.00041	1.03661	0.990066	0.966809	0.942975	1.038	1.05521	1.10973
lacI	1.01107	1.02899	1.02991	1.02555	1.02891	1.01984	1.03053	0.98968	1.03315	0.963528	1.03283	1.02288	1.02203	1.03352	1.03235	1.00836	0.974277	1.0597	1.00422	1.0276	1.01397	1.04577	0.995498	0.975026	0.981049	1.05611	1.0186	0.995519	1.0338	1.05341	0.979407	1.00176	1.01899	1.01441	1.00233	1.03228	0.986477	1.03403	1.02825
mhpR	0.962837	0.966519	0.920096	1.05471	1.04165	0.978302	0.966132	0.926163	0.963245	0.935624	0.991426	0.942364	1.00264	1.00481	0.971115	0.956337	0.93529	1.01745	0.984232	0.988252	1.00894	0.958984	0.795551	0.984965	0.943676	0.970232	0.936996	0.966479	1.01489	0.965776	0.989478	0.969984	0.98377	1.02534	0.989351	0.92294	0.927772	0.980732	0.9626
mhpA	0.977553	1.01216	1.04209	0.982574	1.06809	1.02682	1.02304	1.03604	1.00637	1.05719	1.0412	1.05826	1.01304	1.01686	1.02651	1.01132	0.984819	1.04962	1.09385	1.02933	1.05415	1.01619	0.910397	1.00703	1.0227	1.05838	0.958523	1.04118	1.0346	1.04499	1.08553	1.00403	1.00322	1.07988	0.954095	1.04684	1.00256	0.980417	1.02377
mhpB	0.909882	1.00923	0.935906	0.84169	0.825271	0.944367	0.87374	0.929804	0.959296	1.07024	0.964405	0.989843	0.980224	0.866339	0.880141	1.03933	0.893574	0.923908	0.993516	0.869163	0.958271	1.04734	0.882273	0.901005	0.956238	0.931002	0.911484	0.910618	0.973844	0.988868	0.981774	0.918286	0.993563	0.972997	0.915435	0.626193	1.00417	0.918133	0.966428
mhpC	1.01882	0.979963	0.991387	1.0621	1.05176	0.992994	1.02518	0.971432	0.984385	0.985124	1.00647	0.982995	1.06345	1.08097	1.0029	0.989588	0.972649	1.06402	0.992436	0.951749	1.007	1.04417	0.986947	1.00644	0.99397	0.968418	1.05126	1.04004	0.968835	1.03199	1.04418	1.02418	1.01362	0.987937	0.999145	1.00144	1.00311	0.937517	1.0459
mhpD	0.976096	1.03469	1.00809	1.02521	0.97486	1.0516	0.995323	1.00895	0.955774	0.996105	0.993184	1.00378	1.02096	1.00777	0.995524	0.982661	1.01926	0.98268	1.0282	0.982975	1.0114	1.03711	0.970968	0.982225	1.04697	0.996572	1.03022	0.960826	1.06418	0.939583	1.01511	1.02647	0.971077	1.00799	1.04005	1.02983	1.01849	1.0481	1.01386
mhpF	0.976601	0.96241	0.965407	0.983529	1.04807	0.968738	1.02661	0.965968	0.962331	1.06202	1.04455	1.00504	0.956776	0.971028	0.972369	0.974433	0.992478	1.03178	0.96749	0.995316	1.01337	0.953416	0.957695	0.972584	0.937282	1.00556	0.949877	1.00373	1.02237	1.03673	0.964315	0.980049	0.992801	0.985844	0.945585	0.99334	0.984314	0.953937	0.966649
mhpE	0.988257	1.00717	0.982606	0.975353	1.03802	0.995225	1.05687	1.00652	0.968856	1.00175	1.00961	0.966564	0.968181	1.04244	0.999057	1.0014	0.973532	1.00182	0.996477	1.03393	0.989771	0.983822	0.979914	0.965484	0.967843	1.01309	1.00588	1.00998	0.986186	1.00776	0.972167	0.979076	1.00837	0.964738	1.00073	1.01074	0.989914	0.977682	1.04716
mhpT	0.971407	0.997305	1.01872	1.12353	0.999022	1.08555	1.01043	1.0137	0.965845	1.004	1.03505	0.989619	0.993152	1.01394	1.00644	1.01221	1.11758	0.988682	1.01873	0.977786	0.992454	0.981779	1.26977	0.986727	0.983329	1.09676	0.992462	1.02689	1.02063	0.994628	1.02669	1.0252	1.01953	0.98548	1.0115	1.04775	1.03324	1.05548	0.984744
yaiL	1.02144	1.02784	1.03416	1.07404	1.02363	0.985353	0.991149	0.95243	1.03454	0.98005	0.991039	0.977047	1.01732	1.05269	1.00872	0.998356	0.965713	0.97986	1.00014	0.997004	0.972696	0.999305	1.09041	1.00212	0.99546	1.00668	1.03091	1.02752	0.952783	0.976463	0.979577	0.977947	1.00523	1.02693	1.04874	1.01888	0.966631	0.999786	1.0127
frmB	1.02537	1.00434	0.993623	0.955487	0.978721	0.96031	1.02292	0.949756	0.994857	0.879381	0.943752	0.992852	0.94525	1.06662	0.961128	0.931068	0.948373	1.02423	0.990725	0.953797	1.01089	0.975784	1.00785	0.893782	0.955156	0.997685	1.02008	0.937914	0.949499	1.0374	1.05503	1.01062	0.980557	1.02054	0.995483	0.941147	0.86667	0.931312	0.980032
frmA	1.03245	0.983444	1.0616	0.95435	0.911061	1.01715	1.03351	0.963336	0.99966	0.927291	1.01927	0.978152	0.989517	1.05691	0.963851	0.991523	0.948147	1.04562	0.996543	1.01223	1.01645	1.04053	0.833964	0.988288	0.966872	0.961527	0.998958	0.979186	1.07971	1.02841	1.01028	1.00079	0.953036	1.02746	1.03317	1.01786	1.00128	0.898688	1.0124
frmR	0.973497	0.969162	0.998674	1.00623	1.13574	0.989823	1.03289	0.971957	0.96727	1.01485	0.997249	0.906877	1.06866	0.977621	0.981188	1.00482	1.00302	0.976117	0.995848	0.954732	0.979499	1.01041	1.11361	0.983144	0.959979	0.997541	0.94597	1.03204	1.06977	0.997251	0.988018	0.96604	1.01381	0.992192	1.06084	0.998107	1.00021	0.961416	1.03234
yaiO	1.01608	0.994012	0.949704	0.993748	1.10939	0.951276	0.972544	0.94095	0.952038	0.954091	0.982747	0.970112	0.966943	1.02194	0.999373	1.0249	0.947872	1.01095	0.991269	1.00412	0.764271	1.02792	0.99891	0.986952	0.975937	0.953414	0.969256	0.977976	1.03502	0.982864	1.03573	0.96804	0.955855	1.09671	0.952812	0.957153	0.961975	0.920738	0.967561
yaiX	1.00026	1.04062	0.881718	0.976797	0.988536	0.974851	0.990798	1.02368	1.00457	0.982611	1.06106	1.01332	0.875281	1.03987	0.996878	0.960422	0.948904	1.0295	1.00926	0.997312	1.03654	0.990711	0.737788	1.0175	0.939614	1.04963	1.00682	0.94599	0.988665	0.96795	0.946584	1.02214	0.952496	0.967409	0.974003	1.02603	1.06947	0.984694	0.996369
yaiF	0.961324	1.00665	0.947085	1.04874	0.972959	0.963317	1.11688	1.07739	1.0322	1.04117	0.970396	1.00564	0.957017	1.02657	1.06544	1.03356	1.07727	0.977809	0.9647	0.984301	0.980812	0.990289	1.22912	0.976052	1.05644	0.967896	1.06242	1.04206	0.95936	0.975723	1.02247	1.00959	1.01429	1.03443	1.04657	1.03341	1.09428	0.951007	1.01
yaiP	1.00457	1.02549	0.984769	1.03017	1.11319	0.974481	0.998816	1.00585	0.965861	1.02895	1.02243	1.067	0.913278	1.03275	0.921972	1.04062	1.0271	1.04263	1.03793	1.0238	1.01614	0.997785	0.798313	1.03225	0.887763	1.06534	1.00044	1.03406	1.08274	0.962238	1.02999	1.04627	1.04337	0.899652	1.08925	0.994837	1.02364	1.04121	1.03832
yaiS	1.0223	0.984398	1.00728	0.984412	0.953238	1.02567	1.08495	1.07385	1.04747	0.890116	1.00629	0.946878	0.907019	1.10562	1.02466	1.06863	0.972478	1.0138	0.922228	1.05967	1.04764	0.994703	1.07118	1.02801	1.0998	0.947424	0.969123	1.03953	0.980368	0.973089	1.0573	1.03412	1.00014	0.956735	1.0464	1.11326	1.02181	1.00376	0.93276
tauA	1.01316	1.03261	1.04371	1.11253	0.989954	1.02831	1.04614	0.994668	0.985316	0.997484	0.982037	1.00864	1.02506	1.18019	1.01769	1.00361	1.01213	0.985533	0.969085	0.972768	0.957976	0.975405	1.38934	0.960765	1.07427	1.06578	0.898611	1.04337	1.03302	1.17662	1.10923	0.894458	1.10385	1.152	1.05222	1.13971	1.08111	1.01136	0.571304
tauB	1.08973	1.10703	1.07359	1.05852	1.02964	1.03108	0.884019	0.887076	1.09777	0.983808	0.975879	0.981898	1.09082	1.05451	1.06687	1.03943	0.956647	1.03822	0.951504	0.996198	0.968161	0.962843	1.33411	0.946822	0.927186	1.04805	1.04098	1.07003	0.997254	0.934894	1.05361	1.0487	1.04282	0.980081	0.976086	0.965444	0.925086	1.08496	1.1718
tauC	1.03461	1.05449	0.880731	1.08779	1.03233	1.04722	1.00763	1.03243	1.00368	1.03814	0.955565	0.970415	1.00754	1.05896	1.1282	1.03035	1.08106	1.00318	0.998752	1.00406	1.00951	0.993163	1.23748	0.975332	0.985856	0.997873	1.07535	1.0863	0.972801	1.09912	1.03206	0.991843	1.00802	0.98134	0.976948	1.10174	0.980581	0.991775	1.05301
tauD	0.959848	1.02575	1.02861	1.1637	1.07256	0.963145	0.874283	0.958425	1.03991	0.924313	0.999037	0.972342	0.947376	1.10133	0.901932	0.986218	1.15316	1.0928	1.06531	1.06372	1.09466	1.0251	0.746669	0.983069	0.909564	1.03044	1.10125	0.983405	1.04233	0.966494	1.10828	1.07997	1.02583	1.09848	1.04686	0.993457	0.92313	0.946978	0.917952
ykiB	1.05342	0.957938	0.975098	0.99366	1.09331	1.00673	1.10125	0.985024	1.00496	0.982148	0.983624	0.958997	1.10229	1.03144	0.999945	0.971211	1.03689	1.03771	1.01756	1.04131	1.08765	1.0217	0.792266	1.01503	0.955325	1.10982	1.00896	1.02186	0.952514	1.04132	0.983764	1.05944	1.02434	0.966379	0.997776	0.985839	1.01541	1.00993	1.04364
yaiT	0.92562	1.00889	1.01066	1.03292	0.992722	1.07706	0.935115	0.980662	0.99866	0.996324	1.01916	0.960003	1.0893	0.998559	0.989377	0.975353	0.959659	1.03763	1.01396	1.01251	1.02138	1.012	0.780319	1.03069	0.977906	1.04064	0.968824	1.00339	0.974284	0.891836	0.975628	0.963938	0.964402	0.945369	1.01847	1.03789	1.00444	1.03472	1.08495
yaiU	1.05053	1.05386	1.06175	1.03847	1.09746	1.08626	1.10233	1.08814	1.1015	1.11581	1.00705	1.11763	1.0602	1.11078	1.10872	1.18486	1.05742	1.04501	1.05152	1.08846	1.08868	1.12734	1.29697	1.05473	1.0535	1.14157	1.03193	1.06685	1.10154	1.10643	1.03577	1.03638	1.07835	1.23798	1.09634	1.04163	1.00743	1.04709	1.07804
yaiV	0.966571	0.94867	1.00988	0.98758	1.05453	0.977837	1.09213	1.03147	0.964017	1.00718	1.01916	0.960959	0.928468	1.05012	1.03116	1.06679	1.02252	1.00505	1.03408	1.00414	1.00242	1.0308	0.900124	1.03806	0.976307	0.986629	1.00063	0.983284	1.07743	1.05948	0.990705	1.0119	1.02284	0.99006	0.993642	1.01195	1.06224	0.950799	0.977419
ampH	0.997395	1.00871	0.993553	1.02839	0.930165	0.972589	0.921691	1.0088	0.993596	1.01193	0.963859	0.958252	1.01015	0.994789	0.955374	1.00107	1.04448	0.956457	0.990191	0.992566	0.978089	1.03151	1.02285	0.97673	1.02792	0.959702	0.994788	1.00906	0.959745	0.999204	0.991143	0.97269	0.971866	0.98989	0.989677	0.995453	0.985547	0.996077	0.955529
sbmA	1.00173	1.01762	0.933767	1.02771	1.08682	0.962236	1.01002	1.02395	0.990266	1.00086	1.02187	1.01114	1.00231	0.985473	0.985065	0.981117	1.01378	0.947262	1.05336	1.02176	1.0095	1.01296	0.954679	1.01025	0.988873	0.939237	1.03603	1.03388	0.991612	1.06805	1.02447	1.00644	1.03004	1.03499	0.988099	1.00771	0.920741	0.949139	1.0192
yaiW	1.00265	0.96766	0.995716	1.00237	0.995923	0.962193	1.07068	0.958257	0.934797	0.992384	0.999192	0.909457	0.970594	1.01754	0.983858	1.03285	1.02705	0.983814	1.00685	0.977618	0.997851	0.997818	1.02282	0.934428	0.972975	0.987282	1.00516	0.942906	1.0394	1.02132	0.941569	0.97926	0.974478	1.02384	0.994144	1.00819	0.992017	0.996658	0.979939
yaiY	1.13025	1.04703	0.914938	1.04807	1.25402	1.05209	1.03146	0.997062	1.05735	1.03779	1.15046	1.17751	0.972551	1.1083	0.937139	1.14488	0.981278	1.06841	1.0698	1.12544	1.11514	1.0541	0.754486	1.09248	1.05419	0.974346	1.07489	1.03434	1.11644	1.07383	1.07269	1.05711	1.06433	1.08919	1.02628	0.931581	0.978117	0.955279	1.12914
yaiZ	1.00924	0.997538	0.963062	1.07767	1.02654	0.971187	0.966666	0.980887	1.00937	0.987667	0.955356	0.974634	1.00201	1.05092	1.01218	1.01143	0.99236	1.03278	0.971841	1.03031	1.03853	1.0291	0.937131	0.984237	0.96285	1.05222	1.05094	0.981885	1.00464	1.00253	1.00202	0.977432	0.990282	1.05382	0.977479	1.02961	1.05745	0.98598	1.01861
ddlA	0.983202	0.989832	1.00685	1.01743	0.971989	1.01074	1.04561	1.06027	0.932623	1.07952	1.07937	1.03776	0.898724	1.03958	1.02113	1.0145	0.983449	0.994266	1.00617	1.01216	1.02137	1.04604	0.963754	1.00009	1.01255	1.05649	1.01815	1.01862	0.937902	1.02561	0.958364	1.01472	1.05143	1.07135	0.962708	0.930539	1.05011	1.03099	1.00472
iraP	0.972809	1.06872	1.0722	1.08142	1.03107	1.01206	1.00629	1.03811	1.03091	1.02087	1.02595	1.01697	1.05191	1.01107	1.01742	1.00944	1.05926	1.05695	1.01412	1.00214	0.979546	1.0095	1.13684	1.00295	0.990412	1.03511	1.01146	1.06342	1.00131	1.02989	1.01917	1.01955	1.02805	1.08921	0.972348	1.04577	1.05971	0.961312	1.07652
phoA	1.10748	1.02188	1.0149	1.12688	1.04671	1.0158	0.970961	0.950141	1.0015	0.944712	1.03502	1.02949	0.943035	1.04237	0.959024	1.06817	1.02795	0.855837	1.0364	1.03474	1.02569	1.07083	1.06586	0.860484	1.00641	1.13451	0.970008	0.991076	1.09673	1.06306	1.07149	1.0798	1.1081	1.13066	1.04691	0.844118	0.987062	0.907809	0.945798
psiF	0.940434	0.979833	1.05212	0.91541	1.02496	0.954087	0.924135	1.02474	0.895616	0.981041	0.970812	0.98281	0.998883	0.926087	0.957629	0.932899	0.972626	0.999316	0.976075	0.992269	0.969769	0.972648	0.787164	1.00298	0.888178	1.03614	0.891633	1.03708	0.993141	0.97938	1.00601	0.977874	0.998299	0.963794	0.927109	0.947636	0.937354	0.911458	1.0449
dgcC	1.03049	1.01689	1.00432	0.958833	0.899329	0.973357	1.06334	1.02012	0.829563	0.969882	1.03275	1.03813	0.957486	0.784164	0.980331	0.952105	0.956052	0.954718	1.02257	1.00472	1.01044	0.974606	0.708915	1.00526	0.988138	0.891369	0.998681	0.955828	1.00886	0.984476	0.894907	0.936517	0.913157	0.95698	1.09878	0.988993	0.99039	0.984872	0.942366
proC	0.934356	0.973727	0.99927	0.937886	0.730234	0.998951	1.02703	0.930251	0.916941	0.826221	0.896739	0.963378	0.827641	0.975935	0.923634	0.859162	1.06885	0.795635	0.985168	0.908647	1.01158	0.991241	0.654975	0.992152	0.814884	1.05734	0.971789	1.04283	0.761452	0.9405	0.918212	0.841644	0.93604	0.926507	0.717342	1.05301	1.11906	0.69482	1.04152
yaiI	1.05009	1.01266	1.00986	0.988764	1.07381	0.950593	0.96697	0.931205	0.944592	0.932962	0.974408	1.03633	1.00029	1.04718	0.938412	0.978955	0.989512	1.00694	1.02705	0.996983	0.99613	1.00378	0.892833	1.0206	0.972235	0.939719	0.988082	1.03152	1.00425	0.979791	0.96536	0.991857	0.95059	0.991562	1.00795	0.991897	1.00095	1.01319	0.954673
aroL	0.954209	1.01044	0.95133	1.05588	1.03112	1.017	1.00787	0.969216	0.969239	1.01152	1.07262	0.99912	0.942743	0.973775	0.973355	0.954607	0.998506	1.06733	0.994996	1.01887	0.991973	0.988726	0.931	0.968156	1.01234	1.02505	0.989449	0.982221	0.9603	1.03088	1.00264	1.01095	1.01308	1.03534	0.985427	0.969644	0.968403	0.954055	1.07447
yaiA	1.08756	1.09985	1.10299	1.18084	1.05004	1.0382	0.976048	1.03612	1.07833	1.01478	0.987924	1.08465	1.05363	1.11987	1.08101	1.0874	0.98778	0.964201	1.02882	1.06949	1.04936	1.03071	1.16702	1.05194	1.01913	1.09439	1.03101	1.11756	1.00793	1.10949	1.0374	1.04151	1.0686	0.951887	1.02642	1.12207	1.03164	1.04735	1.06463
aroM	1.02651	0.958263	0.972656	0.882707	0.994157	0.991929	1.01243	1.11431	0.87096	0.962954	1.08013	1.05929	0.933952	0.904003	0.892233	0.984857	0.923177	1.08528	1.06146	0.820967	0.861751	1.13589	1.15727	0.524847	1.00532	1.02387	0.854921	0.888382	1.07007	1.05422	1.03501	1.06866	1.03165	1.00789	1.08873	0.782043	0.681779	1.04344	1.04954
ppnP	1.03206	1.10217	1.03609	1.1212	1.08568	1.0677	1.03264	0.976285	1.03827	1.03809	1.02873	1.08204	0.983931	1.08666	1.04621	1.11938	1.01502	1.03291	1.02139	1.11069	1.0707	1.07169	0.983392	0.971693	1.02452	0.98783	1.07076	1.03558	1.08278	1.02571	1.10347	1.0398	1.03452	1.06998	0.996039	1.03813	1.00378	0.987482	1.07493
ykiA	1.02129	1.05661	1.03699	1.07208	1.07136	1.08526	1.0552	0.985954	1.00146	0.993519	1.04765	1.02509	0.980879	1.03088	1.06371	1.07277	1.01327	1.05624	1.00013	1.05097	1.01371	1.03562	0.962444	1.05863	1.01357	1.01876	1.06524	1.06216	0.991383	0.985444	1.03139	1.07484	1.03027	1.02052	1.01648	1.03468	1.00292	1.04098	1.08602
rdgC	1.04821	1.00795	0.935873	0.976248	1.0068	0.925545	1.00952	0.935653	0.924723	0.871596	0.949826	1.0005	0.839358	1.0181	0.914699	1.00598	0.951598	1.02303	0.966622	0.915511	0.941453	0.952527	1.04016	0.951464	0.975164	0.975328	0.910744	0.953895	1.00199	0.988919	0.983652	0.925459	0.983188	0.959501	0.932891	1.03308	1.00576	0.928107	0.934313
mak	1.01392	1.03291	1.01309	1.01818	1.00142	1.02517	0.981232	0.996831	1.02597	1.00222	1.03165	1.03369	1.01208	1.0237	1.02746	0.952771	1.00113	1.0113	1.00619	0.993614	0.99733	0.993003	1.09385	0.995944	0.999662	1.00504	0.99766	1.05483	0.998805	1.00095	0.984735	0.996657	0.982927	1.02312	1.02731	1.04977	1.0162	0.999485	1.03934
araJ	1.05067	1.077	0.910185	1.11187	1.08806	1.04324	0.989938	0.88329	0.970577	0.978877	0.974788	1.01292	0.981294	1.05957	1.07538	1.0143	1.0195	1.07194	1.02077	1.07969	1.04667	1.03773	0.80105	1.03149	0.980332	1.00486	1.07165	1.00927	1.00814	0.942992	1.06825	1.02937	1.03839	1.04801	0.9238	1.02352	1.01257	1.03859	1.05075
sbcC	1.05595	0.994654	0.986415	1.05868	1.00058	0.940807	0.951471	0.975887	0.971182	0.978881	1.01875	1.01538	0.898741	1.01003	0.977166	0.96187	1.04487	0.993243	0.961556	0.927142	0.988364	1.00313	1.06726	0.986119	1.00566	1.00387	0.861061	1.013	1.01145	1.01495	1.01744	0.984594	0.93567	0.966255	0.976892	0.999815	1.03402	0.938731	1.01295
sbcD	1.03843	1.03278	0.966451	1.02932	1.01467	1.01211	1.01164	0.957263	0.99102	0.98808	1.00131	1.01477	1.00227	1.00954	0.943324	1.02803	1.03289	1.00287	1.02513	1.00535	1.00805	0.998069	0.926424	0.996352	1.00129	0.955718	1.01493	1.02727	1.01073	1.04452	1.01412	1.00217	1.00515	0.988385	1.02897	0.962374	1.00667	0.999105	1.03119
phoB	0.982926	0.983242	1.01585	1.09811	1.02703	0.972794	1.00955	0.973918	0.937571	0.996375	1.02411	0.932641	0.988991	0.971892	1.0324	1.03405	0.965002	1.02281	0.948714	0.988875	0.981857	0.99468	1.03282	0.983256	0.960723	0.995794	0.935532	1.01638	1.03491	1.01689	1.00596	0.981555	1.01719	0.959985	0.976567	0.972062	0.942664	1.06007	0.957885
phoR	1.00831	0.98519	0.945655	0.911852	0.923681	0.940784	0.979161	0.964382	0.931518	0.944438	0.981096	0.9362	0.806176	0.964945	0.968723	0.950047	0.970509	0.847217	0.969006	0.979744	0.994263	0.96874	0.918042	0.972024	0.951716	0.894981	0.962596	0.966075	0.96759	0.909899	0.945647	0.928303	0.938199	0.935334	1.04422	0.897838	0.880636	1.01043	0.927915
brnQ	0.936298	1.12744	1.05323	0.954757	1.00291	1.04471	1.08038	1.01907	0.960817	1.09106	0.985883	0.933337	1.07053	1.0416	1.10874	0.994495	1.13846	1.08867	0.926772	1.09467	1.11026	1.02301	0.999472	1.0043	0.966846	0.996802	1.06419	1.12364	0.956353	1.12172	1.05556	1.0562	1.01199	1.00084	1.041	1.01046	1.00279	0.85793	1.04293
proY	1.02231	1.07461	0.971985	1.01478	1.03306	1.00305	0.973194	0.96216	0.981718	0.956589	0.994712	1.04422	0.963186	1.04926	1.01235	0.977913	0.980788	0.959399	1.04977	1.00492	1.00626	0.993084	1.00198	0.988179	1.03407	0.983783	1.00288	1.00979	0.9669	0.989847	0.973172	1.02433	0.967953	1.02255	0.977326	1.03008	1.03781	0.977049	1.05001
malZ	1.035	1.02551	0.955745	1.04512	1.0327	1.00955	1.06931	1.00733	0.997479	0.992953	1.02705	1.02986	0.936634	1.04232	1.01368	1.03557	1.01158	1.01347	0.991652	0.996796	1.00615	1.01547	1.04188	1.01619	0.991263	1.06894	0.998132	1.00146	1.00847	1.03416	1.03876	1.01852	1.01958	0.984567	0.962304	1.01447	1.02368	1.00845	1.01033
acpH	1.05072	1.00539	1.0599	1.06652	1.02372	0.979128	0.965495	1.01767	1.03553	0.950948	1.02787	1.00532	0.925089	1.12545	0.992102	1.04838	0.972783	0.769486	1.03436	1.03118	1.02421	1.04503	1.02957	1.04058	0.894999	1.06412	1.08299	1.11422	1.01407	0.91764	1.0447	1.12163	1.08976	0.862105	1.07918	0.995135	1.02759	1.05122	1.11339
queA	0.970865	1.0459	1.03023	1.16212	1.02698	1.0185	1.0208	1.04107	1.0366	0.965609	1.0606	1.03927	1.05257	1.0869	0.967917	0.941798	1.00261	1.14222	1.0476	1.06668	0.995272	0.997568	1.00186	0.947884	0.989537	0.998463	1.06123	0.95013	1.10305	1.10207	1.06349	1.0387	1.02022	1.01075	1.10238	0.977977	0.990539	1.01651	0.9189
tgt	1.02051	1.02477	1.01388	1.00998	1.06738	0.974966	0.932283	0.968915	0.947792	0.93515	0.984395	1.01531	1.1014	0.983877	1.04375	0.968719	0.912046	0.973365	0.985337	1.01255	0.999689	1.02217	0.832228	1.00645	0.946509	0.98902	0.979247	0.995564	1.00268	1.01647	0.914643	0.950192	0.983576	0.967722	1.03589	0.972277	0.96015	1.02571	1.00304
yajC	1.07638	0.984564	0.989825	0.858204	0.99323	1.05017	1.07424	1.00098	0.974491	1.05363	1.01468	0.972729	0.958486	1.03328	1.02948	1.02743	0.910262	0.863056	1.06558	1.04634	1.03392	1.04024	0.912905	0.995851	0.973137	1.03071	1.02765	0.991874	0.990306	0.940992	0.982409	0.982583	0.962356	0.967318	1.12287	0.98287	0.97867	1.02507	1.00385
yajD	1.0215	0.990326	0.980769	1.01182	1.10035	0.966991	1.00609	0.967617	0.971905	0.995675	0.983125	0.987128	0.990745	1.07558	0.976702	1.01902	0.981021	0.899714	0.962233	1.03277	0.996207	1.04334	0.967421	1.02919	0.953509	1.06391	0.979759	1.00156	1.01679	0.98525	0.979104	1.04497	1.03218	0.891263	0.994581	1.02068	1.06504	1.02514	0.992092
tsx	0.998151	0.933452	1.03619	0.986932	0.823217	0.975209	1.02479	1.00472	0.914422	0.998974	0.987201	0.980833	0.931924	0.986752	0.914472	1.04207	0.931158	1.03454	0.987771	0.971156	0.989259	0.894993	1.03042	0.933735	0.887495	1.02788	0.956791	1.05601	0.950019	0.94925	1.02239	1.03296	0.943419	0.956912	0.969457	1.03223	0.957621	0.913186	0.982423
yajI	0.944859	1.04174	1.01249	1.04082	1.01412	1.08536	0.994425	0.987379	0.917334	1.00223	1.0283	1.02977	1.04633	1.07101	1.01524	0.982058	0.895908	1.05843	0.995256	0.955785	0.98284	0.985896	1.04269	1.05077	0.902592	1.06415	1.05367	0.906174	1.10536	1.11254	1.0294	1.05269	1.05771	1.04679	1.03365	0.520122	1.05113	1.05841	1.01743
nrdR	1.01991	1.11027	1.09547	1.15721	1.05528	0.982707	0.954518	0.966361	1.02725	0.968681	0.972545	1.07543	0.946015	1.08912	1.07749	1.06466	1.08267	0.944407	1.0347	1.00824	1.10356	1.07179	0.925935	1.04006	1.0372	1.0611	0.943964	1.07775	1.03571	0.966263	1.05257	1.00345	0.989871	0.996885	1.0975	1.04744	1.07055	1.01547	1.02274
nusB	1.08506	1.09195	1.08253	1.09912	1.11	1.07216	0.971552	1.07543	1.04268	1.0647	1.05302	1.10745	0.976336	1.00781	1.07544	1.14049	1.06892	1.10042	1.06999	1.05919	1.02355	1.125	1.03021	1.15229	0.969309	1.07455	1.10753	1.12227	1.05931	1.02493	1.04409	1.12621	1.0116	1.06045	1.09291	1.13543	1.14883	1.21333	1.06998
pgpA	0.927403	0.850767	0.864538	0.969553	0.909987	0.931652	0.79798	0.757572	0.817936	0.841271	1.0236	0.923518	0.847052	0.847271	0.903094	0.792082	0.771135	0.520025	0.560987	1.04666	0.813065	1.15273	0.546891	0.932273	1.22781	0.669208	0.653149	0.613037	1.0238	0.980507	0.960266	0.810687	0.812014	0.941288	1.19042	0.527393	0.481543	1.06979	0.934944
yajO	0.998257	1.058	0.97128	1.09495	1.09188	1.03392	1.08814	0.978534	0.979537	0.98438	1.01559	1.08412	0.952768	1.11762	0.986904	1.09526	1.01427	1.06519	0.934474	1.00462	1.04027	1.07837	0.993644	1.04633	1.00364	1.06877	1.01238	0.98851	1.04353	1.01488	1.02287	1.0265	1.05019	1.09339	0.97044	1.07698	1.0516	0.992775	0.950012
xseB	0.997901	0.998601	1.02905	1.03161	1.03411	0.955909	1.00305	1.02863	0.961608	1.00585	1.03928	0.969912	0.977915	1.029	0.992783	1.00277	0.987456	1.02234	0.994945	0.993738	1.00334	0.974894	1.01262	0.984655	0.986599	1.03087	0.973986	0.979975	1.01921	0.998862	1.00041	1.00517	1.04532	0.969356	1.0021	1.01539	0.956834	1.00819	0.98828
thiI	1.00517	0.99412	1.00706	1.03439	1.08423	1.1304	1.10768	1.02591	1.05313	0.959537	1.0717	1.07081	0.984834	1.06234	1.04377	1.02824	0.938722	1.07862	1.03198	1.08351	0.920564	1.08014	1.11514	1.0503	1.02518	0.930217	1.08418	1.15797	0.980339	1.1041	0.856016	0.996222	1.0892	0.969492	1.28481	1.01833	1.07547	0.987297	1.0713
yajL	1.09008	0.944945	1.00112	1.00773	0.97133	0.990018	0.991914	0.918246	0.948383	0.979055	0.955303	1.00536	1.07515	0.991534	0.98383	0.981834	0.966809	1.12393	0.961483	0.969044	0.951049	0.974119	0.981451	0.975978	0.971747	0.966113	1.02364	1.02563	0.949187	1.00747	0.937825	0.983279	0.953472	1.0147	0.965061	1.00662	1.0855	0.963122	0.940782
panE	1.16248	1.12516	1.07386	1.19052	1.17391	1.1674	1.21452	1.07548	1.11769	1.08872	1.03509	1.13801	1.12836	1.18126	1.12918	1.21759	1.12473	0.964758	0.928408	0.831033	1.46643	0.812823	1.33596	0.966996	1.18909	1.18909	1.18909	1.18909	1.18909	1.19985	1.15499	1.35973	1.10536	0.720854	1.60318	1.01897	1.25067	1.12166	1.34187
yajQ	1.02391	0.984265	1.04197	0.939151	1.12372	0.95531	1.03564	1.00101	0.95327	1.02075	0.980559	0.97973	1.15853	1.01285	0.994949	1.02326	0.96298	1.13222	0.965982	1.00554	0.970592	0.952405	1.02852	0.970851	0.971205	1.07904	0.979139	1.03384	0.977483	0.984233	0.963801	0.999238	1.01222	1.00759	1.02661	0.928303	1.07841	0.960355	1.10669
yajR	0.93714	0.945048	0.988122	0.986763	0.863746	0.924685	0.995011	0.988324	0.998014	0.988315	0.95056	0.949662	1.12748	0.888805	0.955132	0.924473	0.974639	0.993189	1.0091	0.951464	0.926532	0.935727	1.00531	0.957271	0.92099	0.919523	1.0208	0.998399	0.944155	0.935632	0.893287	0.89932	0.928596	1.00019	1.00829	0.995473	0.983817	0.951437	0.987638
cyoE	1.02888	1.05464	1.07421	0.914499	1.06347	0.902431	0.968489	0.976345	1.08164	0.982529	0.932889	1.05062	1.10646	1.01021	1.02166	0.978917	0.907009	1.18588	0.978559	0.956114	1.05615	0.965088	1.0296	1.00916	1.05979	1.01077	1.02051	0.97606	0.986423	0.937045	0.960471	1.10506	1.05307	1.03433	0.939215	0.977022	0.981606	1.03724	1.03622
cyoD	0.958224	0.964727	0.875631	0.97166	1.05097	0.888268	0.836547	0.879917	0.874874	0.847742	0.860373	0.981793	0.957621	0.8886	0.803037	0.980782	0.854235	0.831274	0.953623	0.96216	0.974068	0.949788	0.815108	0.914839	0.849333	0.799668	0.935914	0.947001	0.984254	0.85508	0.957822	0.932704	0.835669	0.973443	0.951321	0.849594	0.870364	0.974528	0.788254
cyoC	0.941744	0.999899	0.863588	0.969893	1.04035	0.81672	0.784615	0.871511	0.875695	0.859388	0.809729	0.976727	0.933525	0.888484	0.828219	1.02601	0.838858	0.851816	0.982429	0.961665	0.964558	0.905217	0.703009	0.939526	0.945125	0.851919	0.83195	0.921944	0.975217	0.872676	0.873103	0.974474	0.877885	0.970725	1.01958	0.879799	0.87463	0.877027	0.799339
cyoB	0.975898	0.949932	0.870586	1.02041	1.07963	0.82534	0.841949	0.874664	0.964676	0.839612	0.95098	0.990104	0.638769	0.994994	0.896146	1.01888	0.905475	0.924201	0.990298	1.01415	0.941371	0.84116	0.82344	0.97338	0.976737	0.827276	0.89342	0.929385	1.00748	0.88637	0.919915	0.962499	0.858303	0.969597	1.01624	0.841377	0.864539	1.06095	0.934634
cyoA	1.03625	1.00577	0.963215	1.04805	1.09013	0.838106	0.89425	0.936071	1.02839	0.918546	0.932073	0.939363	0.889951	1.03483	0.907029	1.14288	0.957935	0.902712	1.01845	1.01403	1.09236	1.04023	0.805226	1.0474	0.955859	1.04412	0.934948	0.965522	1.06738	0.990337	0.939206	0.976284	0.934979	0.99547	1.07498	0.954214	1.01332	1.03265	1.10059
ampG	1.04227	0.991933	0.911205	1.03199	1.09738	1.01178	1.06154	0.993054	1.01449	1.02228	1.00064	1.11411	0.996952	0.978249	0.989022	1.00761	0.980847	1.14877	1.02247	1.02464	0.988255	1.00639	0.938991	1.01036	0.963251	0.992797	1.08703	1.0252	1.01704	1.03775	1.0698	1.01636	1.03573	1.03853	1.01084	0.998324	0.992333	1.015	0.964612
yajG	0.93767	0.951581	0.999891	1.02141	0.988467	1.01253	1.02416	1.01992	0.977134	1.00975	0.97946	0.967131	1.03543	1.02478	1.01837	0.977695	0.985266	0.939705	0.993172	0.948372	1.00377	1.0284	0.997457	1.02951	0.967362	1.01834	0.99668	1.00615	0.984866	0.979216	0.963591	0.960821	0.937368	1.01355	0.999419	1.01993	1.0522	1.0194	0.96288
bolA	1.0137	1.0279	0.992832	1.09064	1.02058	1.00691	0.992301	0.940061	0.993342	0.941609	0.988817	0.993079	0.924345	1.04685	0.977942	1.00423	1.0349	0.975557	1.03684	0.956351	1.0077	0.985329	1.02999	1.01561	0.97421	0.975591	1.02215	0.978155	1.06436	1.02529	0.970171	1.02557	0.976965	1.00914	1.0166	1.0007	0.963743	1.00028	1.01036
tig	0.980278	1.0208	0.835374	1.0803	0.927198	0.937561	0.964771	0.845953	0.964614	0.885402	1.01064	1.00539	0.735489	0.953272	0.966264	0.998461	0.933239	0.721546	0.989292	0.996726	1.02671	0.964284	0.875815	0.996756	0.968399	0.897408	0.906402	0.991226	0.922554	1.00195	1.02422	0.968501	0.970832	0.985105	0.990976	0.886333	0.827514	0.81893	0.949669
clpP	0.972813	1.01058	0.948929	1.13775	0.964818	0.950925	0.911018	1.01269	1.02935	0.952102	1.0216	1.05454	0.986841	0.982718	1.00442	1.00308	0.84004	0.960668	0.960702	1.03225	0.979914	0.979093	1.11285	0.966851	1.06224	1.02803	0.906526	0.90162	1.04223	1.01704	0.979664	0.951018	0.938447	0.945769	0.959715	1.13125	1.07449	0.94768	1.03227
clpX	1.05727	1.19802	0.978914	1.3313	1.2624	1.03555	1.21267	0.958581	1.12028	1.01961	1.23095	1.16762	1.21378	1.25602	1.12162	1.11889	0.750481	1.09419	0.848833	1.24852	1.28788	1.21324	1.06243	1.16733	1.11414	1.02171	1.13714	1.04276	1.31788	1.32502	1.21785	1.2449	1.21171	1.16191	1.19546	0.849192	0.763839	1.12174	0.960517
lon	0.947523	0.893857	1.04575	1.02714	0.900464	0.994554	0.997706	1.04355	0.974643	1.07645	1.00134	0.936539	0.941926	1.00342	0.871429	1.03236	1.13746	0.96167	1.13061	1.0171	0.997505	0.88356	0.947015	0.971566	0.884274	1.03514	1.10784	0.992289	0.990897	0.849343	0.985373	1.05684	0.998397	0.928594	0.993987	0.966574	1.0645	1.12873	1.0335
hupB	1.03489	1.0464	1.02918	1.11118	1.16145	1.04302	1.02574	1.0173	1.00149	1.03089	1.05993	1.04246	0.988576	1.12679	1.05324	1.06283	1.02895	1.1211	1.05025	1.04154	1.03409	1.06477	1.12375	0.996418	1.00049	1.08346	1.0799	1.04229	1.08284	1.13701	1.04505	1.10873	1.06195	0.984025	1.09266	1.02512	1.00395	1.05404	1.03329
ppiD	1.07198	1.08089	0.993902	0.922414	1.04394	1.06721	1.1157	1.07341	0.998055	1.03077	1.09403	1.02784	0.900881	1.02542	1.02725	1.0767	0.985531	0.978675	0.978657	1.02657	1.03858	1.05418	1.03917	0.970569	0.985357	1.02298	1.05326	1.04989	0.981047	0.999823	1.0047	1.03728	1.03906	0.935838	1.00982	0.982647	1.01571	1.03694	1.0186
ybaV	1.01285	1.02902	1.00056	0.963969	1.00105	0.958419	1.01708	0.9898	1.02492	0.985516	0.993917	1.01731	0.997685	0.981382	0.982261	1.00371	0.940926	1.03784	1.04761	0.997393	0.999701	0.975464	1.00356	0.970089	0.996716	0.971733	0.991245	1.0403	1.0146	0.982634	1.02199	0.98559	0.985465	0.992118	0.990362	1.06057	1.0181	1.00261	0.973652
fadM	1.02868	0.967455	1.02277	0.936398	1.02608	0.992006	1.0385	1.02116	0.970843	1.00781	0.970362	1.01003	1.03795	0.996006	1.00318	0.992202	1.00522	0.97868	0.99865	1.01297	1.05153	1.0367	0.965225	1.03234	0.959332	0.991552	0.972575	1.03048	1.04259	1.00665	1.03915	1.00334	1.005	1.02604	0.952678	1.02994	1.00646	0.978562	0.962753
queC	0.970112	0.995	1.0363	1.04785	1.06857	1.00515	0.941664	0.958604	0.977475	0.975434	0.987607	1.00993	0.913677	1.02403	1.01579	1.03535	1.00594	0.965963	1.047	1.01544	0.975683	0.977794	0.936443	0.953271	1.00016	0.931336	0.974228	1.02261	1.01988	1.00959	1.015	1.00447	0.979744	1.01003	1.0199	0.962837	0.911728	0.977783	1.00172
ybaE	0.963569	1.03287	1.04537	1.06102	1.03628	0.964744	1.01405	1.02566	1.00001	1.0414	1.01703	1.02334	0.932455	1.03761	1.06174	1.07627	1.03889	0.894962	1.05479	1.03515	1.04481	1.05306	1.001	1.04489	1.00377	1.10915	1.02855	0.978245	1.00299	1.02859	0.959255	1.07358	1.03932	0.984819	1.04897	0.9989	1.04476	1.00348	1.04148
cof	1.01551	1.05526	1.01631	0.967441	0.900431	0.970405	0.941563	0.992457	0.96718	0.981064	1.00247	1.01309	0.883085	0.949349	0.952399	0.996591	1.00057	0.956761	1.07589	0.979042	0.990032	0.96208	0.953575	0.943807	1.00257	0.935459	0.970822	1.04482	0.964483	0.949315	0.977869	0.946175	0.933824	0.98739	1.0598	0.975168	1.0299	0.942511	0.97422
decR	1.00974	1.04175	0.993253	1.05057	0.976969	1.00678	1.01569	0.965207	1.00265	0.99693	0.994605	1.03684	0.976918	1.0266	1.01605	0.984988	1.01568	1.03387	1.00624	0.969143	0.97281	1.0131	1.02355	1.03089	0.995565	0.966834	1.00901	1.04519	1.01878	0.989608	1.00045	0.957863	0.98375	0.995196	1.03517	1.00938	1.0454	1.02556	1.0195
mdlA	1.07053	0.989459	0.98257	0.866866	0.980473	0.983563	1.02558	0.97831	0.91392	1.01212	0.968949	1.02363	1.00632	0.923356	0.97454	0.957799	0.9884	0.951601	1.05779	0.915063	0.961611	0.941314	0.926767	1.01474	0.961704	1.05598	0.92516	1.00292	0.989106	0.977626	0.991222	0.995414	0.975683	0.902592	0.984833	1.01876	0.898183	0.893991	1.07281
mdlB	1.02322	1.0418	1.03707	1.00319	1.10818	0.998867	1.02665	1.09718	1.03151	1.02761	1.06451	1.05273	0.874977	1.05226	1.05517	1.05493	1.09344	1.02238	1.00542	1.03856	1.06377	1.07561	0.889876	1.07841	0.983583	1.05261	1.10186	1.02052	1.01653	0.987071	0.997427	1.03147	1.05311	0.954143	1.0462	1.04479	1.02914	1.09681	1.10815
glnK	1.06351	1.10147	1.08012	1.06844	1.07245	1.07379	1.18525	1.09647	1.08044	1.11738	1.12417	1.05104	1.063	1.16545	1.13352	1.07979	1.06738	1.19195	1.10016	1.11856	1.1033	1.11231	0.968384	1.07031	1.15316	1.15316	1.15316	1.15316	1.15316	1.10916	1.11724	1.10187	1.11394	1.12067	1.09164	1.03808	0.94828	1.12956	0.946466
amtB	0.992887	1.00178	1.04892	0.971748	1.06955	0.947597	0.985989	0.976	1.04995	0.970308	1.03765	1.05181	0.996031	1.00642	1.04039	0.956092	0.914998	0.945104	0.997353	1.01815	0.952858	0.962748	1.05736	1.05966	0.932493	0.992093	1.07154	1.03555	1.01257	1.04566	1.04153	1.01153	0.998492	0.945194	1.05478	0.975465	1.04988	0.939344	1.01109
tesB	1.03298	0.9303	1.01894	1.0187	0.994844	0.970882	1.04696	0.913679	0.907683	0.945284	0.980673	0.955567	0.831959	1.02723	0.979348	1.01106	0.992689	1.02515	0.983606	0.941192	0.938035	1.03834	0.941802	0.96414	0.999319	0.939888	0.935904	0.949463	1.04034	1.0077	0.98613	0.964647	1.00949	0.931191	1.00678	1.03169	0.845757	0.965213	0.988136
ybaY	1.02128	1.00956	0.987304	0.992657	0.988412	1.00535	1.01801	1.02826	1.01339	0.999754	1.02897	1.02838	0.985306	1.01913	0.976263	1.00155	0.98954	0.997723	1.02869	1.02208	1.00955	0.974445	1.0333	1.00201	1.02912	1.01752	0.984669	0.998966	1.00408	1.0018	1.01558	0.98868	1.02889	0.980266	1.00369	1.02328	1.04788	0.988559	1.00079
atl	1.00683	1.1046	1.00563	1.10612	0.902567	0.948079	0.911941	0.954168	0.985191	0.962938	1.00094	1.10968	0.961508	0.940012	0.967313	1.00731	0.925589	0.807571	1.01372	1.01062	1.04492	1.03803	0.868301	1.10351	0.975142	0.92857	1.07539	0.994855	1.02035	1.00469	0.973206	1.05703	1.02128	0.888295	1.13266	1.0406	1.07393	0.967745	0.804996
ybaA	0.968115	1.03568	1.01813	0.973266	1.083	1.01019	1.05629	1.00058	1.02696	1.0303	1.04599	0.940175	1.07537	0.982192	1.01312	1.04805	1.04138	1.03521	1.00758	1.0614	1.04676	1.01998	0.943147	1.0176	1.03376	0.972419	1.0524	1.02919	0.990224	1.08921	1.08593	1.05222	1.03612	1.02883	1.01548	0.947877	0.920352	0.974329	1.05831
pdeB	0.988029	1.0223	1.0955	1.06532	1.07876	1.07526	0.981304	0.989968	1.0561	0.998201	1.01063	1.10277	0.97892	1.08273	1.08096	1.05367	1.05267	1.00006	1.00562	1.05465	1.07594	1.03942	0.967081	1.0612	1.06173	1.02525	1.04338	0.999937	1.00742	1.08402	1.06171	1.01515	1.0249	0.980871	1.04624	1.04338	0.956992	0.999321	1.02857
ylaC	1.01119	0.955612	0.939817	1.04305	0.92682	0.938655	0.924736	0.907383	0.938873	0.844977	0.95256	0.988922	0.857756	0.986739	0.931776	0.975785	0.878526	0.893579	0.961549	0.938035	0.992254	0.942129	1.04593	0.914103	0.970043	0.88316	0.958956	0.922603	0.994883	0.985769	0.985971	0.892724	0.946941	0.965477	1.00136	0.912621	0.894634	0.944324	0.958506
maa	1.00092	1.06152	0.938085	1.11433	1.07884	1.04466	1.06867	0.982711	1.0052	0.985514	1.05385	1.08261	0.942916	1.12701	1.02088	1.02787	1.04134	1.01867	1.03513	0.997992	1.02314	0.979945	1.12705	1.01385	0.975592	1.03882	1.02887	1.03909	1.0477	1.06099	1.05344	1.03104	1.02191	1.02959	0.967644	0.995206	1.12472	1.03006	1.02046
hha	0.99342	1.02478	1.06338	1.04688	0.965496	0.944094	1.03808	0.904811	0.981559	0.873913	0.990428	0.996846	0.822033	0.99837	0.940779	1.07409	0.944515	0.827768	1.01089	0.943637	1.02566	1.00538	0.91733	1.00259	0.992125	0.980889	0.93887	0.961982	0.946597	0.977295	0.94743	0.98694	0.984658	0.968444	1.00197	0.93945	0.832175	0.984417	1.11951
tomB	1.07775	1.12412	0.934783	1.05968	1.0403	1.01173	1.09158	0.959345	1.03644	1.00538	1.00309	1.01894	1.19022	1.05729	0.997739	1.02806	1.07463	0.950001	1.05237	1.01758	1.04589	1.05901	1.06229	1.04896	0.924536	1.06822	1.04247	1.04878	1.02202	1.09646	1.06507	1.11169	1.05479	0.979664	0.971685	1.03689	1.03667	0.974502	1.06723
acrB	0.966392	0.973063	0.943935	1.10102	1.05992	1.00779	1.08991	1.14358	1.00085	1.04514	1.0463	0.962365	0.940539	1.09523	1.1106	1.03661	1.0806	1.07684	0.956306	1.03236	1.00229	0.996898	1.04082	1.06403	0.928222	1.07747	1.02035	1.07339	1.03306	1.08888	1.03243	1.01611	1.03897	0.953028	1.01782	1.01701	1.08753	0.971287	1.05517
acrA	0.999433	1.02217	0.921355	0.970954	1.08727	0.997679	1.12737	1.06363	0.960329	1.03661	0.974066	0.942212	1.25966	0.970597	0.96342	1.02525	1.0028	1.11554	0.962427	0.997825	1.05408	1.0024	0.936688	1.04446	0.998768	1.0771	0.961645	0.963667	1.08307	0.659509	1.04221	1.08266	1.04966	1.03615	1.01929	1.0303	1.03827	1.02957	1.04484
acrR	0.975902	1.09288	1.00122	1.0578	1.07596	0.990665	1.04688	1.03113	1.00102	1.0062	1.00322	0.985982	1.20585	0.989223	0.985164	1.0344	1.05441	1.14351	0.992406	1.03671	1.0021	1.02691	0.953969	1.02721	0.974502	1.12691	0.999564	0.996077	1.06492	1.04116	1.01387	1.08485	1.08705	0.899699	1.01403	1.04609	1.06265	1.03573	0.982636
mscK	0.99312	0.952452	0.938696	1.12109	1.10044	1.03638	1.11457	1.0803	0.96722	1.02655	1.11118	1.02262	0.909774	1.07391	0.978991	1.11449	0.982113	1.13076	1.02705	1.03271	1.0185	0.942482	1.00001	0.998117	0.9644	1.06163	1.01279	1.03472	1.05234	1.04842	1.0324	1.02609	1.04414	0.944412	0.99734	1.04884	1.00554	1.00854	1.12763
ybaM	1.02622	1.0383	1.04578	1.09415	0.983489	0.910963	1.0183	0.938997	0.962958	0.925809	0.981659	1.00577	0.805549	1.11435	1.00265	1.0578	0.893339	0.794749	1.08046	1.05678	1.05832	1.01459	0.963569	0.989632	0.895669	0.990124	1.08594	0.960516	1.03868	0.964751	0.929533	0.971164	0.989646	0.883043	1.12523	0.98417	1.01237	1.05152	1.08081
priC	1.00935	0.997421	0.988489	0.934282	0.901817	1.00619	0.9968	0.963345	0.94133	0.995199	0.970781	0.956411	0.91976	0.957551	0.973927	0.992265	1.01968	0.978815	0.955594	1.03326	0.987021	0.923371	0.965518	0.979567	0.902299	1.01453	0.989039	0.998043	0.936317	0.997821	1.00232	1.00145	0.961448	0.988277	0.935935	0.981065	0.893416	0.925229	1.03192
ybaN	1.03799	1.03438	0.843105	0.950794	0.987948	0.951029	0.906242	1.01611	0.983706	0.925801	0.864486	0.935461	0.990939	1.05503	0.93186	1.0554	0.921344	0.879904	1.02994	0.993787	0.867811	1.0007	0.850652	1.02762	1.00493	0.8553	0.950054	1.0136	1.03936	0.943411	0.907904	0.923728	0.924911	1.07145	1.05465	0.890184	0.986723	1.0088	0.963671
apt	1.01161	1.02687	0.984474	1.06522	0.972195	0.957426	0.974608	0.975561	0.977203	0.966715	1.00707	0.999037	0.979378	0.952059	0.984236	1.03337	1.00913	0.949775	0.983502	1.02856	0.980462	1.01813	1.01593	0.952634	0.99024	0.950495	1.04251	1.00311	0.973185	0.99928	0.999956	0.946463	0.993049	1.01975	0.957423	1.01023	0.987137	0.968975	1.02422
ybaB	1.01711	1.02892	0.985072	0.922928	0.983899	0.933685	1.01205	0.985001	0.965914	1.03071	0.996871	1.03141	1.016	0.9596	0.985342	0.972032	0.877222	0.981256	0.992611	0.987943	1.03974	1.01388	0.868201	1.02383	0.89961	1.00912	1.02603	0.980567	0.993531	1.00768	0.982527	0.991704	0.97901	0.956407	1.0616	0.952929	0.946361	0.974979	0.954372
recR	0.976688	0.9755	1.0152	0.945571	1.01097	0.969065	0.976075	1.00398	0.967681	0.988414	0.985904	1.006	1.03389	0.993139	0.980821	0.96542	0.975789	0.989969	0.983199	0.981097	1.02516	0.985284	0.986743	0.977851	0.953889	1.04103	0.96996	0.995657	1.00605	1.03877	0.952334	1.01087	0.97411	0.950732	0.981307	1.01792	0.986502	0.929228	0.95739
htpG	1.03409	0.991017	0.969165	1.04855	1.14222	0.968072	0.997127	0.978604	1.02809	1.04474	1.02012	0.986093	1.11817	1.00063	1.02113	1.00798	1.01512	1.08367	0.95237	1.08683	0.989241	1.03344	1.10539	0.984624	0.989183	1.03182	0.991515	0.998864	1.08171	1.07708	0.948752	1.0338	1.05042	0.9862	0.942864	1.06662	1.05082	1.06174	1.01837
aes	0.990987	1.01911	0.946714	1.01065	0.995929	1.0519	1.08732	1.0513	1.06289	1.0286	1.02711	0.98019	1.1767	0.992501	1.01041	1.01833	1.02383	1.03287	1.06027	1.02889	1.10413	1.02966	0.952003	0.99217	0.992449	1.0391	1.0755	1.00755	0.998294	1.02949	1.09841	1.03252	0.993649	0.976709	1.00077	1.03874	1.03032	0.989474	1.05837
gsk	1.03331	0.919393	0.965259	1.00257	0.990051	0.925385	0.993026	0.939916	0.922767	0.979563	0.914772	0.930198	1.04892	1.04413	0.938969	0.928668	0.971757	0.954912	0.831327	0.985017	0.984711	1.02323	0.929705	0.99973	1.04882	0.95237	0.919163	0.984483	0.971894	0.916215	0.966929	1.00726	1.0478	0.924691	0.933813	1.00487	0.935053	0.981706	0.99635
ybaL	0.977373	0.982861	1.00636	1.07935	0.982434	1.00909	0.988489	0.970904	0.968669	0.999655	1.01479	1.01668	0.881315	1.03939	0.995907	0.975055	1.02726	1.01965	1.02287	1.0608	0.959374	0.992609	0.939666	0.99947	0.96012	0.972723	0.988633	1.00109	1.07802	0.982205	0.999321	1.02257	1.01653	0.968124	1.02112	0.973936	1.01765	0.966576	0.970984
fsr	1.00295	1.00631	1.01152	0.986981	1.02083	0.991002	0.978669	0.957906	0.99295	0.995038	0.976576	0.999265	1.01987	0.998175	0.972734	0.990258	0.960512	0.997762	0.992085	0.972495	0.989318	0.959674	1.03795	0.973194	0.975319	0.947406	0.989892	1.01494	0.999305	1.01925	0.998703	0.968363	0.981276	0.988588	0.969977	0.964077	0.969619	0.927212	1.04261
ushA	0.924608	1.07023	1.11726	0.90716	1.06561	1.03919	1.0041	1.03799	1.10856	1.18074	0.969376	0.979288	0.841073	1.10224	1.18228	1.1181	1.08008	0.996458	0.830602	1.10286	1.17965	1.15132	1.19475	1.10607	1.21689	0.94893	0.756523	1.00035	1.1873	1.30214	0.965217	1.05858	1.27422	0.937958	1.05338	0.87516	1.17644	0.942087	1.07078
ybaK	0.956852	0.972575	1.01147	1.03055	0.988414	1.00557	0.973186	0.958268	0.979096	1.04835	0.956167	0.973382	0.943404	1.03203	1.0226	0.978362	0.997914	0.98804	0.985658	1.01018	1.00052	0.963165	1.06468	0.962638	0.999523	0.976083	0.931638	1.0092	1.024	1.01446	0.998254	1.00129	0.983547	0.964131	0.965682	0.997754	0.945433	0.964739	1.00109
chiX	0.953667	1.02935	0.980446	0.943734	1.01056	0.997312	0.967993	1.06863	1.01043	0.993606	0.951294	0.950419	1.0402	0.998646	0.97683	1.0368	1.00467	1.03638	0.960867	1.0352	0.993264	0.986712	0.963692	1.00487	0.971367	1.06523	0.964652	0.949188	1.03049	0.954736	0.977515	0.997737	0.973174	0.989051	0.959854	1.16663	1.01767	0.958346	1.01526
ybaP	1.00526	1.05043	1.06615	1.04694	1.06963	1.03047	1.06643	0.989088	1.02097	1.03439	1.02335	1.03604	0.956969	1.12845	1.01523	1.08694	1.03141	0.900554	1.01891	1.06591	1.06546	1.08738	1.10691	1.05033	1.03983	1.02194	0.990415	1.03636	1.11403	1.05301	1.02235	1.02122	1.02131	1.02413	1.09506	1.06916	1.07137	1.0413	1.0232
ybaQ	0.961202	0.957718	0.997944	0.937806	0.95843	0.972814	1.06797	1.01733	0.986046	1.01648	0.987482	0.928029	0.944608	0.994489	1.02084	1.01895	1.04117	1.03143	0.992176	0.994259	0.972249	0.985824	0.995562	0.950332	1.0264	0.950539	0.954592	0.983475	1.0309	1.0092	0.99784	0.955241	0.985791	0.964685	0.9737	1.06743	0.979882	0.98935	1.01367
copA	1.02261	0.973441	0.930502	1.05546	1.06272	1.01713	1.01185	0.972435	0.986107	0.942538	0.971463	1.02875	0.999224	0.963576	0.954715	1.056	0.997986	0.920605	0.984536	0.988773	1.02788	0.929045	0.990996	1.02293	0.97385	1.01338	0.978523	1.00008	1.01777	0.942674	1.0307	1.01375	1.00093	0.949859	0.988179	1.05647	1.05982	0.98511	1.00967
glsA	1.00165	1.02756	0.976697	1.01095	0.997399	0.984829	0.995653	1.02039	1.01906	0.995583	1.01087	1.01167	0.988059	1.00021	1.03548	0.970204	0.992819	1.0164	1.01084	0.988402	0.972019	0.991451	1.027	1.02744	1.01251	0.993897	0.990234	1.01174	1.00675	0.999139	1.01622	1.00131	1.01884	0.986166	0.993809	0.996101	1.05182	0.97905	1.01469
ybaT	1.1577	1.17094	1.11969	1.11993	1.15636	1.1945	1.2843	1.24521	1.05972	1.1147	1.16473	1.10782	1.16319	1.12909	1.16778	1.11213	1.2424	1.34357	1.27077	1.28924	1.27936	1.27514	1.32845	1.22533	1.12966	1.22647	1.19668	1.09014	1.31136	1.16214	1.1646	0.963014	1.1384	1.09464	0.960774	1.18893	1.15216	1.24177	1.21157
cueR	1.04927	1.0721	1.01028	1.00889	1.04804	1.05818	1.07951	1.0417	1.03447	1.03964	1.03897	1.0248	1.12324	1.06496	1.03347	1.01626	1.01322	1.07967	1.06098	1.13403	1.07663	1.08544	1.1286	1.07354	1.02908	1.04397	1.06487	1.09312	0.981726	1.07142	1.01792	1.04254	1.06749	1.01952	1.02722	1.10649	1.07237	1.06173	0.995241
ybbJ	1.09853	1.04742	1.05153	1.05606	1.17993	1.0698	1.05838	1.02535	1.04059	1.02655	1.06901	1.04153	0.984353	1.13113	1.09595	1.07181	1.04166	1.01358	1.09787	1.03314	1.06094	1.06942	1.13428	1.0009	1.06235	1.02398	1.06956	1.02093	1.10965	1.12305	1.04215	1.06519	1.02675	0.995725	1.11076	1.06353	1.10421	1.02654	1.05477
qmcA	0.995297	0.973185	0.969145	1.00854	1.02514	0.982535	1.00353	0.937179	0.920677	1.01039	1.03089	0.992186	0.859962	0.993147	0.958089	1.01204	1.05908	0.857233	0.98443	0.994496	1.02241	1.01389	0.96394	1.02654	0.968836	1.00536	0.953462	0.984436	0.997896	0.990451	0.988004	0.980868	0.983105	0.94739	1.06057	0.901849	0.99409	0.970411	1.04846
fetA	1.03457	0.982743	0.986548	0.975837	1.00285	1.01986	1.0455	1.00079	0.956218	0.920616	0.974929	1.00315	0.959349	0.97051	0.998585	0.998406	1.09694	1.02977	0.979831	0.984582	0.953992	1.00587	0.928411	1.07179	0.975924	0.945696	1.09549	0.963909	0.939592	0.958577	0.981459	1.0273	1.06406	0.981467	0.959859	0.997425	0.94302	1.08949	0.990602
fetB	1.04299	1.02533	1.00753	0.993867	0.973412	0.988111	1.01564	1.00742	0.960016	1.00496	0.991558	1.00964	1.02438	1.02178	0.978475	0.980748	1.02344	1.00191	1.0607	0.987339	0.957581	1.01907	0.996312	1.00692	0.990133	0.996237	0.987891	1.04678	1.01058	0.956972	1.02696	0.98327	0.979454	1.02218	1.04523	1.0409	1.02266	0.987647	1.00263
ybbN	1.00041	1.02444	1.01031	1.09925	1.07856	0.965266	1.00798	0.931535	1.00549	0.978348	1.03881	1.01411	0.931364	1.02864	0.995047	0.999423	1.02253	1.09878	0.915666	0.980774	1.01301	1.00125	1.00872	1.07037	0.940186	1.03839	1.03223	1.04079	0.996194	0.971557	0.985944	1.05602	1.04116	0.94196	0.971622	1.06885	1.10098	0.946624	0.98051
ybbO	1.02205	0.995374	0.951902	1.0613	1.0657	1.03219	1.03412	0.979109	0.979212	0.970137	0.960784	0.964746	1.01471	1.03576	1.0242	1.01302	1.04126	0.996471	0.993954	0.996443	1.01246	1.02515	0.985446	1.00108	1.04117	1.00416	1.01922	0.988293	0.939381	0.999041	1.03676	1.00879	1.01186	0.997489	1.0235	0.953247	0.972136	0.997143	1.03391
tesA	1.001	1.02968	0.967477	1.08004	0.977322	1.05831	0.961701	1.01044	1.05354	1.04681	0.909509	1.03553	1.03077	1.03299	1.00238	0.98751	1.01111	1.08181	0.949557	1.02065	0.973288	0.987651	1.02814	1.04593	1.00012	1.05172	1.03349	0.95963	1.03169	1.05237	1.00966	1.02703	1.04288	1.09272	1.04039	0.934416	0.968584	0.983609	1.04043
ybbA	1.11591	1.11826	1.24568	1.10317	1.17582	1.20227	1.23722	1.06082	1.11559	1.16795	1.02467	1.07069	1.20508	1.23985	1.22035	1.09472	1.13857	1.3254	1.09537	1.17883	1.11314	1.28488	1.13722	1.34949	1.11602	1.19071	1.15056	1.31334	1.30139	1.11422	1.08206	0.984547	1.07488	1.05902	1.27857	1.13302	1.23369	1.16743	1.20044
ybbP	0.966521	1.0311	0.954992	1.04803	0.979574	0.948395	0.984744	1.03258	1.02526	0.956583	1.01416	0.992307	0.968105	1.05766	1.04032	0.965549	0.988076	1.00874	1.00063	0.98307	0.999619	1.01731	0.977078	0.965675	1.01054	0.937734	0.99073	1.0397	0.991819	0.976185	0.985909	0.964378	0.985363	1.00292	0.989088	1.08216	0.946931	1.00835	1.01741
rhsD	1.05244	0.963159	1.01155	0.998226	0.974624	1.0017	1.04021	0.961175	1.05359	1.01295	1.00726	1.00845	0.871019	1.05933	1.0082	1.02346	1.05999	1.01149	1.00458	1.008	1.01935	1.07635	1.00556	0.961841	1.01788	0.933852	1.00559	1.02967	1.06044	1.01469	1.05996	0.995097	1.02053	0.941285	0.985878	1.0178	1.01904	1.0001	1.0354
ybbC	0.960247	1.02436	0.990656	0.989211	0.96839	1.00579	0.93199	1.03748	1.0296	1.06852	1.04213	1.01549	0.935812	1.03854	1.01342	1.06441	0.966274	0.948938	0.94317	1.00864	1.00095	0.976679	1.04307	0.998263	1.00675	1.02612	1.01309	0.965494	0.947823	1.00997	1.01141	0.990971	1.02946	1.01844	0.972377	0.921568	0.90739	0.967995	1.07021
ylbH	0.966946	1.06299	0.979308	1.02583	1.01063	0.979345	0.961087	0.971893	0.967865	1.03053	1.02363	0.973421	0.981221	0.964709	0.998295	0.956256	1.01981	1.01666	0.945854	0.991123	1.035	1.0114	0.961981	0.940756	0.966959	1.05438	0.987868	0.981017	0.98558	0.989592	0.971378	1.00577	0.98957	0.954119	0.986879	0.961439	0.98997	1.03691	1.05733
ybbD	1.00828	1.06498	0.972706	0.986592	1.02879	0.984808	1.01634	0.996705	1.04877	1.02774	1.03039	1.04877	0.953039	1.00796	1.02067	1.04309	0.974096	0.941409	1.01006	0.998118	1.05633	1.02148	1.07482	1.04861	1.03705	0.956074	1.00963	1.0438	1.00482	1.08003	1.0539	1.02156	1.01291	1.03756	1.0079	0.922495	0.967129	1.01676	1.02671
selU	1.0481	0.989598	1.09498	1.02588	1.06358	1.02669	1.063	0.996841	1.06346	1.0167	1.10601	1.04178	0.96563	1.00569	1.09652	0.980212	1.04593	0.88123	1.04589	1.02228	0.975294	1.06985	1.08757	1.07484	1.00592	1.14951	1.04613	1.005	1.02164	1.01341	1.01038	0.997355	1.01548	0.928546	1.09336	1.05397	1.07677	1.05899	1.1513
allS	0.975631	1.01116	1.01729	1.03842	1.014	1.02383	0.999524	1.00268	0.980494	0.983737	1.03373	1.02125	0.938187	1.00331	0.994155	1.02017	1.00787	1.00693	0.990851	1.04849	1.01328	1.02041	0.937546	0.975791	0.980813	1.04254	0.972599	0.998032	1.01737	0.993222	0.989865	1.00668	0.991242	0.977222	1.00687	0.989668	1.08383	1.04968	1.00624
allA	0.994843	1.03844	1.02366	0.999708	1.00082	0.994087	0.991948	0.970527	1.05985	1.01882	0.981558	1.0098	0.93316	1.01691	1.03848	1.00072	1.00791	1.03798	1.0558	0.997712	1.01779	0.983946	1.04559	0.949017	0.964284	1.04749	0.993238	1.03406	0.988313	0.984304	1.037	0.984772	0.959701	1.06623	1.01675	1.05166	1.00767	0.974337	0.966787
allR	1.00197	1.01226	0.999355	1.08129	1.01398	1.03951	1.0484	0.980668	1.04557	1.01783	1.01029	1.04681	0.980552	0.997702	0.9966	1.02617	1.07809	1.00644	0.997467	1.06957	1.00059	0.981433	1.0656	1.02714	0.993883	0.990837	1.03141	1.02093	1.0908	0.992801	1.00565	1.05967	1.027	1.02027	1.10331	0.96677	1.00876	1.03946	1.02405
gcl	0.981443	1.08899	1.00801	0.959699	0.991078	1.02272	1.04523	1.05064	1.04031	1.06619	1.00475	1.02294	0.93925	0.989394	1.06091	1.02984	1.05717	1.05503	1.00916	1.00231	1.02692	1.00169	1.00979	1.09071	0.996547	0.992899	1.09543	1.0192	1.00579	1.08309	1.09285	1.03976	1.05764	0.987376	0.985115	1.09234	1.02914	0.984182	1.01569
hyi	0.938603	0.988267	1.0006	0.947146	1.02937	1.04359	1.04883	1.02103	1.06838	1.05738	1.03555	1.05997	0.817834	1.11216	0.979469	1.04369	0.996718	0.86892	1.07707	1.00308	1.02576	1.02239	0.991785	0.993182	0.969321	1.00392	1.00599	1.01019	1.02904	1.03372	1.00003	1.03232	1.0459	1.04283	1.08757	0.889524	0.867745	1.01178	0.996292
glxR	0.972109	0.979716	1.00906	0.977418	0.994363	0.97525	0.96588	0.976019	1.04773	0.9702	0.933676	0.983547	0.987761	0.968072	1.02421	0.979991	0.978056	1.02951	1.00057	1.00098	0.965056	0.975221	0.981288	0.97059	0.945697	1.00472	1.0096	0.968928	1.00567	0.971585	1.03044	0.96838	0.98056	1.00051	0.982873	0.957772	1.04048	0.987497	0.963676
ybbW	1.0235	1.0076	0.96105	1.00246	1.09444	1.02323	1.01083	0.997105	1.01352	0.997918	1.03531	1.01981	0.968321	1.0531	0.992814	1.01473	1.02847	0.956514	1.04657	1.05568	1.0104	1.01598	0.991534	0.996823	1.02289	1.00888	1.00043	1.00314	1.03038	1.00407	1.00223	1.02055	1.04546	0.943684	1.02955	1.01185	0.984562	1.05741	1.02499
allB	1.02822	0.969601	1.00515	0.984917	0.936045	1.02948	1.0833	0.976191	1.04039	1.0033	0.95383	0.935826	1.06508	1.04132	0.999457	0.975357	1.00041	0.979825	0.989236	1.04249	0.974722	0.990035	1.06479	0.983713	1.01149	0.984137	1.02517	1.00971	0.96237	1.01464	1.06585	1.03902	1.04125	1.00582	0.938803	1.01659	0.939477	1.0077	1.00787
ybbY	1.06135	1.13673	1.06559	1.20168	1.10124	1.03341	1.02123	1.06997	1.09558	1.0078	1.04602	1.06635	1.07892	1.17423	1.02132	1.14134	1.06203	1.12223	1.07164	1.13052	1.04638	1.03561	0.964802	1.04937	1.06492	1.01458	1.10291	1.05406	1.09726	1.10063	1.07674	1.08178	1.1004	1.03235	1.09936	1.03533	0.959516	1.04685	1.11577
glxK	1.03077	0.976136	0.990615	0.996834	0.987284	1.01892	1.06703	0.982129	0.900512	0.956957	1.03622	1.01198	0.938008	1.01778	1.06067	0.942058	1.00328	0.944833	1.06073	0.954387	1.00625	1.01718	1.03755	0.931141	0.944425	0.972882	1.04047	0.982441	1.05326	0.992089	1.05839	1.04132	1.03022	0.941087	1.05307	1.01839	0.920352	0.9748	1.03483
allE	0.985786	0.98142	1.01738	0.994263	0.915037	1.01039	0.944432	0.993123	0.986061	0.931405	1.00951	1.01572	0.907477	0.959167	1.00294	1.00738	0.963045	1.01742	0.995004	0.980807	0.990878	1.00046	0.881134	0.947684	1.05364	0.976232	0.967133	0.964592	0.938307	0.991569	1.01492	0.981544	0.949058	1.00772	0.95805	0.921794	0.946462	0.945334	1.00308
allC	1.04618	1.02212	0.974745	1.05299	1.08531	1.0148	1.07534	1.03482	1.14517	0.976365	1.03208	1.05729	0.983168	1.13954	1.03228	1.03291	0.979718	1.01602	1.06096	1.02352	1.04555	1.03317	1.07936	1.07489	1.0882	1.01307	1.00796	1.03359	1.07548	1.11314	0.994477	1.03496	1.09317	1.00837	1.08412	1.07234	0.9443	1.05238	1.06188
allD	0.998948	0.972159	1.07654	0.952488	1.04263	0.991692	0.977358	0.990579	0.990622	0.980047	0.962485	1.02711	0.980604	0.94969	1.03807	0.958681	1.03057	1.03562	1.02122	0.96842	0.959406	0.961769	1.0375	0.941362	0.967142	1.03155	1.02937	0.920667	1.01559	0.961529	0.934314	0.987835	0.947099	1.00087	1.04671	0.966277	0.997011	1.06087	1.02457
fdrA	1.07819	0.98694	0.996305	1.02886	1.11184	0.982712	1.03284	1.01638	0.936909	0.999611	1.0785	1.03247	1.04196	0.963374	1.01747	1.03936	0.974232	0.979321	1.01453	0.95985	1.08218	0.998919	0.967876	1.03077	0.990856	1.04017	0.966357	1.02158	1.00084	1.00719	1.04164	0.984563	0.988132	0.977183	0.962352	0.982517	1.09573	1.00786	0.992326
b4507	1.04804	1.1	1.05548	1.04795	1.09923	1.10988	1.00807	1.03491	1.03431	1.03932	1.06208	1.10576	0.932463	1.06901	1.10849	1.09222	1.06275	1.08289	1.04372	0.993446	1.10395	1.07064	1.03747	1.0597	1.08178	1.16164	1.03861	1.01547	1.01562	1.15413	1.07221	1.06588	1.09115	0.925219	1.04809	1.05605	1.08677	1.0606	1.08953
b0519	1.02267	1.03189	1.02613	1.01134	0.956004	0.995645	0.98851	1.02244	0.984684	1.0534	1.04337	0.982309	0.979235	0.977804	1.04247	1.00036	1.00363	0.954134	0.998644	1.00941	1.06417	1.06938	1.00052	1.04411	1.00518	1.05832	1.03952	1.01807	0.968961	1.01276	1.03436	1.04877	1.01092	0.955671	1.02799	1.02165	1.03392	1.02614	1.00815
ylbF	0.997699	1.02419	1.04108	1.15924	0.975425	1.02797	1.03189	1.01288	1.02983	1.00886	0.985583	1.01491	1.19376	1.02198	0.997965	1.04347	0.951296	0.86483	1.00557	1.00129	1.07292	1.04507	1.07931	1.03557	1.0711	1.03399	1.01026	1.00885	0.996479	0.987444	1.01034	0.987807	1.04321	0.990093	1.01862	1.06444	1.04623	1.07188	1.05439
ybcF	0.99941	0.962651	1.01688	0.964648	0.95342	0.987356	1.00493	0.917181	1.00599	1.01855	0.989752	0.967425	0.989931	0.993898	0.926201	1.0041	1.00048	1.01658	0.983051	1.00381	0.971797	0.97146	0.963833	0.95576	1.02718	0.933476	0.98579	0.994247	0.979367	1.04632	0.989739	0.993792	0.99488	1.0031	0.980442	0.961746	0.916184	0.958441	0.991984
purK	1.04814	1.05845	1.04094	1.0746	1.042	0.964414	1.05044	1.09214	0.988109	1.03554	1.0867	1.05809	1.00556	1.09683	1.0111	1.0399	0.986486	1.06212	1.01592	1.03606	1.06143	1.0437	0.972058	1.075	0.994662	1.05915	0.987125	1.07768	1.07309	1.02873	0.999102	1.04689	1.0525	1.06216	1.00613	1.07735	1.01449	1.06413	1.02645
purE	1.0614	1.02441	1.04817	0.983129	1.08112	0.939486	1.1153	1.27315	1.03383	1.20531	1.18985	0.936644	1.1446	1.12536	1.09103	1.04668	1.06697	0.983363	1.08357	1.14943	1.06556	1.13701	1.16511	0.985843	0.976565	1.22122	1.05494	0.997053	1.17121	0.994773	0.962237	1.16348	1.11243	0.930946	1.03662	1.14482	1.19166	1.16152	1.16643
ppiB	1.00917	0.971234	1.02042	0.94732	0.891593	0.896653	0.991395	0.916002	0.943983	0.862888	0.909957	1.01196	0.92532	1.01697	0.921354	0.889599	0.942641	0.94161	0.925974	0.92891	1.01759	0.970804	0.953905	0.973233	0.940116	0.958731	0.976406	0.950617	0.944541	0.934914	0.961115	0.923136	0.954122	0.914167	0.938787	1.00843	0.946199	0.995134	0.924207
ybcI	1.00521	1.04078	0.95082	1.06324	1.06172	1.07451	1.03704	1.03151	1.02894	1.02724	1.02713	0.996609	1.10802	1.06812	1.03233	1.01561	1.03698	1.08331	1.02237	1.02987	1.01689	1.01395	1.10211	0.981572	1.04023	1.02023	1.02734	1.00175	1.06268	1.0718	1.07689	1.02166	1.04832	1.00166	0.990869	1.01941	0.999569	1.03408	1.06339
ybcJ	1.04383	0.92845	1.03295	0.991445	1.00098	1.05042	1.04628	1.01109	0.980948	0.981974	1.02929	0.966887	1.09589	1.00948	1.05012	1.0002	1.00703	0.964057	1.02067	0.994146	1.03656	1.05498	1.04106	0.963671	0.967606	1.07312	1.03008	0.98976	1.00994	1.05906	1.04377	1.03288	0.999393	0.940542	1.04801	1.05223	0.982075	0.987697	1.00312
sfmA	1.008	1.01724	0.993709	0.906276	1.10908	1.0101	1.04568	0.980708	0.987294	0.994962	1.01514	1.02325	0.869837	1.01747	1.00983	1.03569	0.926672	0.994854	1.01551	0.992314	1.0008	1.052	0.964719	1.00645	0.923924	1.01295	1.03638	1.04578	0.986936	0.984085	0.973329	1.0055	1.02331	0.931411	0.961608	0.968351	1.00663	1.02688	1.05575
sfmC	1.02341	1.00636	0.960134	1.00158	1.0448	1.01593	1.03948	0.976849	0.985156	0.980003	1.01672	1.03246	1.00727	0.967318	0.992272	0.991564	0.987648	1.04514	1.00316	1.01775	1.03638	0.994011	0.961408	0.958713	0.972296	0.971137	1.03008	1.02252	1.00817	0.999116	1.04633	1.01435	1.03043	0.977132	0.938834	1.01751	1.02334	0.985527	1.01898
sfmD	1.0106	1.01753	1.00805	1.09485	1.0313	1.00849	0.985122	0.977703	0.961006	0.987504	0.990285	1.04474	1.00335	1.03625	1.02784	0.971211	0.958761	1.00279	0.970145	1.00132	1.03936	0.952577	1.0314	1.01127	0.998019	0.994086	0.957558	1.00709	1.05386	1.03145	1.00883	0.990444	1.00488	0.987113	1.00368	0.984445	0.915756	1.0521	0.958624
sfmH	0.984138	0.987106	1.01463	0.980849	1.01982	1.00698	0.93699	0.926695	0.971489	1.0202	1.03626	1.00412	0.936693	1.01286	0.989082	0.996481	0.960489	0.974799	1.01141	0.996231	0.916886	1.01162	0.997815	1.00537	0.958182	1.0416	0.983714	1.0143	0.953921	0.967784	0.956413	1.01379	0.984294	0.947806	0.991661	0.95388	1.04299	1.00433	1.03809
sfmF	1.08676	1.02352	1.04455	0.929614	0.958476	1.0282	0.977029	1.07243	1.05224	1.051	1.05126	1.02555	0.877289	1.04703	0.990343	0.993142	1.00422	0.871672	1.0447	0.988531	1.04229	1.04037	0.969135	1.00591	0.997589	0.955939	1.00368	1.04177	1.01313	0.931967	0.97041	0.990111	0.986497	0.928939	1.05166	1.05582	0.987497	1.05275	1.03546
fimZ	1.04134	1.02371	1.0297	0.941786	0.986949	1.00715	0.986647	0.987952	1.03174	1.02189	1.00378	0.969671	1.00356	1.01803	0.986947	1.0035	1.04236	0.984317	1.02734	1.06126	1.01894	1.01415	0.975896	0.973393	1.02097	1.02134	1.03293	0.959179	0.99915	0.99961	1.01861	1.04129	1.04761	1.00222	1.02064	0.973394	0.97528	0.968844	1.03695
intD	1.01821	0.999937	1.04171	1.03804	0.937105	1.04427	0.997761	1.00193	0.985036	0.949734	1.02738	1.0447	1.00869	1.03169	1.04144	0.947313	0.965595	0.919572	0.973163	1.04138	0.993497	0.99007	0.99988	1.00509	0.946424	1.00534	1.00011	1.03657	0.968029	0.983043	0.973232	0.980439	1.00201	0.974821	0.949795	0.974526	1.0065	1.00867	1.01958
ybcC	0.908256	0.849358	1.01381	0.975296	0.945903	0.965566	1.06402	0.947519	0.986868	0.951144	0.964313	0.951714	0.857257	1.04375	0.969749	0.938045	0.955879	0.901331	0.947598	0.953439	1.02525	0.985131	0.9665	1.01726	0.963642	1.02228	0.912373	1.02226	0.946797	0.959154	0.93168	1.00916	1.03588	0.908584	0.987655	0.967015	0.942103	0.997376	0.974525
ybcD	0.954075	1.0422	0.960003	1.01357	1.02268	0.947589	0.927608	0.949731	1.00634	0.910117	0.974424	1.00649	0.822502	0.976152	0.979673	0.979698	1.0041	0.958844	0.97391	0.983431	0.932471	0.923051	0.990877	0.999389	0.967128	0.939847	0.957623	0.97036	1.01528	1.00734	0.947695	0.997857	0.977573	0.871863	0.999122	0.983986	0.940253	0.978312	0.985059
renD	0.981331	1.00752	0.962381	1.02186	0.956217	1.02683	0.95838	0.975923	1.00614	0.970375	0.966036	0.964694	0.913619	1.00519	0.94228	1.0163	1.08221	0.941985	0.974438	1.00647	0.990643	1.05734	1.01423	0.989263	1.01028	0.97519	0.967676	0.98938	1.00593	0.960297	1.00023	0.979954	0.939858	1.01464	0.986036	1.06839	0.992991	0.967604	1.01239
emrE	0.918181	0.821357	1.00075	0.717736	0.858553	0.89065	1.02302	0.984864	0.911223	0.991934	0.978139	0.912694	0.952737	0.749349	0.963737	0.966081	0.958862	0.939287	0.920557	0.976274	0.909355	0.903814	0.978044	0.934263	0.938568	0.955155	0.957897	0.912163	0.880155	0.955725	0.983064	0.977774	0.963314	0.934474	0.926009	0.924711	0.748827	0.990506	0.979878
ybcK	1.0558	1.04774	0.990989	1.02109	1.09305	1.02641	1.03313	1.032	1.02002	1.04932	1.01589	1.05904	0.975903	1.0702	0.983656	1.13557	1.03972	0.973302	1.01673	1.09842	1.09103	1.0759	0.963408	1.09016	1.01282	1.16009	1.05921	0.957702	1.08396	1.05931	1.02728	1.11909	1.10222	0.929102	1.02932	1.09672	1.1027	0.96715	1.04217
ybcL	1.01239	0.963723	1.03013	0.975714	1.06261	0.983762	1.05925	1.02795	1.0223	0.993798	0.993718	1.02613	0.964153	0.994745	1.00409	1.06791	0.98592	1.0559	0.997233	1.00092	1.00072	1.03592	0.991939	1.0149	0.986346	1.06479	1.03088	1.00614	0.983738	1.0077	0.99819	1.01013	0.960726	0.980602	1.02182	0.999618	1.02545	1.02529	1.04838
ybcM	1.05599	0.967664	1.08276	0.967152	0.998944	1.03568	1.04431	1.08229	1.00443	1.01826	1.05276	0.987163	1.01621	0.987282	1.08137	1.00879	0.977317	1.06231	1.0647	1.03681	1.01954	0.966263	1.07179	0.969032	1.01062	1.0249	1.09394	0.943758	1.05975	0.992909	1.04196	1.05907	1.05808	1.0001	1.12233	0.975756	0.98418	0.995472	1.08237
ylcH	0.971616	1.02119	0.918199	1.02231	1.03855	0.998412	0.953757	1.04163	0.963742	0.950608	0.944042	0.956623	1.03091	0.993075	0.994714	1.00616	0.971436	1.03603	0.928865	0.963239	0.940579	0.978761	1.01301	0.944733	1.0508	0.980875	0.970187	0.920622	0.98571	0.981603	0.974054	0.943925	0.977766	1.00046	0.980315	1.01093	1.09403	0.918334	0.948696
ybcN	1.08918	1.04636	0.938047	0.99574	1.07204	1.09528	1.05476	1.09954	1.09996	1.09742	0.984353	1.08063	0.993527	1.08377	1.01023	1.07641	1.16762	1.06241	1.07216	1.05833	1.12577	1.04994	1.01781	1.03287	1.08971	0.947541	1.10359	1.04693	1.07322	1.04337	1.05448	1.06926	1.07805	1.00034	1.07002	1.12647	1.08693	1.06821	0.854609
ninE	1.01733	0.958257	1.02857	1.00675	0.922256	1.00266	0.933846	0.972029	1.07405	1.04738	1.03338	1.06483	0.936111	1.00118	0.935122	1.00263	1.02187	0.994073	1.13827	1.00909	0.977545	0.976809	0.985398	0.971505	0.972251	0.929929	1.04846	1.02123	1.02325	1.00366	1.02464	1.00123	1.0167	0.970875	1.04198	1.04072	1.03322	1.05251	0.818433
ybcO	1.00031	1.02809	1.01188	1.00585	1.00343	1.06731	0.982421	0.875968	1.05044	1.01433	0.97842	1.05446	0.925687	0.993771	1.00467	1.00724	1.10019	0.976841	1.05768	1.01109	1.03439	1.00913	0.926074	0.952236	1.02263	0.912431	0.985326	1.03237	1.06085	0.996593	1.00409	1.01234	1.01395	0.967192	1.03198	1.08812	1.02829	1.01242	0.835483
rusA	1.05786	1.04505	1.03134	1.01352	1.11446	1.01725	0.970832	0.937129	1.00221	0.969142	0.993249	1.02319	0.983127	1.06592	0.961279	1.0521	1.05349	0.968399	1.00444	1.05676	1.04685	1.02832	1.02163	0.964994	1.04364	0.969607	1.02454	1.02129	0.996544	1.01079	0.994022	0.9835	0.954519	0.956133	1.06452	1.01255	1.09825	1.0217	1.06356
ylcG	1.00535	1.04684	1.01667	1.02693	0.980201	0.945869	0.864967	0.908168	0.997273	0.96951	0.93515	0.944457	1.01054	0.931332	1.00128	0.936986	1.06332	1.1348	0.911457	0.936728	0.970201	0.954886	0.990068	0.930923	1.05024	0.886032	0.982277	0.994723	0.968401	0.933939	0.998799	1.01747	1.00822	1.01812	1.00212	0.931698	0.908258	0.923346	0.923107
ybcQ	1.05178	1.03696	0.98951	1.00801	0.97602	0.971235	0.99403	0.988468	0.993734	1.04709	1.01333	1.00828	1.00303	0.958184	0.981188	1.00791	1.04532	0.975679	1.00742	0.929301	1.0247	1.02218	1.04177	1.02504	1.035	1.02047	1.00657	1.01416	0.951396	0.98561	1.04451	1.01251	1.00017	1.00214	0.975834	1.06107	1.00829	0.973583	0.971082
nmpC	1.03022	0.975708	0.996403	1.09964	0.998059	1.00488	1.03607	0.965461	0.983118	0.965419	1.00472	1.0303	0.92306	1.01559	1.02183	1.02366	1.09254	0.994867	1.05121	1.02718	1.04564	0.98702	0.973281	0.997	0.957066	1.07499	0.985461	1.03711	1.01555	0.976362	1.0327	1.00274	1.00771	0.951968	1.03045	0.987966	1.03523	1.05517	1.01762
essD	0.97611	0.99655	0.96718	1.04326	0.988504	0.954193	0.950896	0.948495	1.03983	0.959059	0.950892	1.02129	0.941193	0.996395	0.984278	0.977113	0.977793	0.978585	1.00505	0.963852	0.971461	0.981305	1.01142	0.949108	0.97273	0.933902	0.977895	1.0266	0.97188	1.00943	1.01366	0.99645	0.968042	0.99158	0.999094	0.913368	0.925385	0.965621	1.03424
rrrD	1.03942	1.00152	1.05461	0.971277	1.06623	0.975551	1.0176	1.00846	0.961089	1.01544	0.988421	0.994779	0.995307	0.986579	1.00479	1.01012	1.09175	0.962496	1.03576	1.0056	1.02863	1.01789	1.03289	0.96646	0.978203	1.02527	0.990415	1.0505	1.00524	0.988387	1.01043	1.02442	1.02157	0.941587	1.00995	1.0239	0.99845	1.05615	1.04234
rzpD	0.991061	0.997423	0.934428	1.12498	0.97492	0.989581	0.935014	1.00941	1.01057	0.927463	0.985957	1.06503	1.00375	0.9446	0.981224	0.996168	0.937328	0.870279	0.988562	0.973664	1.02394	0.987338	1.01853	1.0252	1.0239	0.952134	0.970402	0.98939	1.02148	1.02643	0.933478	0.940538	0.979478	0.947864	1.03865	1.07879	1.02044	0.995139	0.915856
rzoD	0.968044	1.0183	1.0226	1.02509	1.03507	1.0291	0.963506	1.01999	1.00006	0.976408	0.990116	0.992209	0.981007	1.00992	1.01575	1.02717	0.980149	0.959325	0.97557	1.01489	0.971297	1.04333	0.987045	1.02153	1.02192	0.943373	1.0275	0.993249	1.01972	0.975167	0.943232	0.996732	1.02865	0.950095	1.01797	1.02619	1.03803	1.01165	1.02721
borD	1.00153	0.946949	0.987409	1.05151	1.01346	0.987163	1.02349	0.913135	0.959043	0.967564	0.946255	0.945744	1.02263	1.02367	0.977868	0.980157	0.985801	1.01378	0.981373	0.957614	0.985322	0.966207	1.05753	0.991771	0.971467	0.933965	1.03408	1.01625	0.978603	1.01139	1.04426	1.01464	1.03521	0.988646	0.941576	0.947193	0.961163	1.00357	0.988124
ybcV	1.0132	1.04251	1.06203	1.00517	1.00597	0.996507	1.01273	1.00746	1.03166	1.00551	1.03054	1.01223	0.960026	1.03103	1.06659	1.01582	1.0122	1.09659	1.0096	1.00651	1.04145	1.02002	0.985893	1.03319	1.05936	1.03694	1.01791	0.974435	1.01216	1.06295	1.08672	1.01296	1.04028	1.01746	1.00308	0.999146	1.00978	0.98293	1.01833
ybcW	0.998571	1.06156	1.00205	1.04482	1.03613	1.05593	1.04437	1.01836	0.988629	1.02164	0.997256	1.00919	1.09847	1.04611	1.04131	1.00338	1.00345	1.10421	0.998376	1.01487	1.02748	0.991558	1.05291	1.04165	1.00224	1.09006	1.02164	1.00677	1.01684	1.0416	1.06372	1.00876	1.0453	0.9658	0.999175	1.03455	1.08551	1.0154	1.01988
nohB	1.02398	1.0469	0.978365	1.03259	1.06476	1.05786	1.10501	1.06598	1.04583	1.05061	1.12425	1.06729	1.00773	1.05522	1.06516	1.06889	1.03573	1.00155	1.10744	1.04014	1.00857	1.05695	1.06332	1.05313	1.03309	1.03051	1.07386	1.04855	1.0609	1.03438	1.04689	1.05547	1.07159	0.959294	1.04857	1.07685	1.08806	1.09712	1.06318
tfaD	0.948901	0.998769	0.999477	1.04825	0.920858	0.980356	0.988014	0.991681	0.988607	0.970504	1.00432	1.01663	1.03485	0.922488	0.966304	0.981193	0.940533	0.944821	1.04945	0.999767	0.957859	0.998149	0.922467	0.98326	0.977795	0.950355	0.996913	1.00025	0.969051	0.946312	0.997589	0.96661	0.946463	1.06959	0.987162	0.974917	0.997946	0.94278	0.997398
ybcY	0.980387	0.997585	1.00704	1.08245	0.956817	1.01121	0.998485	0.976555	0.955423	0.975618	1.03661	1.01076	0.935436	0.975899	0.963955	0.981768	1.01569	1.01205	1.0147	0.970586	0.983399	1.01719	0.980226	0.953652	0.992688	0.93927	1.01709	1.01194	1.04398	1.01932	1.00601	0.997399	0.988559	0.916366	1.02779	0.992377	0.998647	1.00543	0.95855
tfaX	1.03547	0.975499	1.00178	1.04085	0.970865	1.0207	0.993884	1.03632	0.981745	0.985525	1.03652	0.985269	0.928879	0.991468	0.972114	1.02608	1.02323	0.945091	0.986766	0.99541	0.98167	1.02289	1.02761	1.00474	0.945833	1.07388	1.00122	0.986559	1.01486	0.991278	0.993197	0.99975	1.01805	0.920021	0.967806	1.06999	1.05581	0.990156	0.998739
appY	0.95131	0.980961	0.989273	0.990977	0.977983	1.01376	1.06173	0.970703	0.971999	0.983487	0.981642	0.996167	0.957453	1.01051	1.05589	0.969103	0.948179	0.977626	0.995422	0.989783	0.984343	0.981286	1.05275	0.975538	0.957492	0.988526	0.998155	1.0198	0.980426	1.0202	0.999509	1.02018	1.03081	0.972321	1.00507	0.924964	0.925887	0.971179	0.985047
ompT	1.09104	1.0726	0.967859	1.06096	1.04125	1.03888	1.00311	1.03267	1.06985	0.945013	1.16466	1.05121	0.997134	1.00613	1.0458	1.0687	0.958764	0.993789	0.965845	0.998996	1.05989	1.00637	0.925868	1.09859	0.982963	1.09127	0.966934	0.996537	1.07007	1.06143	1.02083	1.04211	1.09841	1.02854	1.01275	1.0039	0.909525	1.06112	1.02861
envY	1.08321	1.07672	1.04046	0.985188	1.1027	1.07898	1.05862	1.12479	1.11427	1.04949	1.13534	1.08829	1.06562	1.08139	1.07469	1.03416	1.03999	1.08464	1.07356	1.07267	1.06125	1.06456	0.99256	1.03101	1.04247	1.03635	1.05427	1.1054	1.05335	1.08889	1.06171	1.06341	1.04683	0.992584	1.07574	1.04439	1.07656	1.04841	1.05266
ybcH	0.982328	1.0376	1.07374	1.04719	1.04845	0.973303	1.04744	1.02649	1.0739	1.02888	1.03363	1.03866	1.05319	1.03309	1.02351	1.05977	1.05746	0.929343	0.990305	1.06747	1.06335	1.05787	1.09685	1.04872	1.00773	1.08585	1.02425	1.02029	1.03972	1.07992	1.00473	1.05143	1.04482	1.08078	1.02714	1.00286	1.0779	0.985993	1.02714
nfrA	1.05738	0.990708	0.98441	1.13594	1.03009	0.942514	0.93748	0.930894	0.931538	0.976497	0.982784	1.0183	0.811636	0.992339	1.02801	0.973423	0.997295	1.01879	0.985358	1.06327	0.857532	0.997227	1.05508	0.972251	1.00217	0.918962	1.04531	0.978814	0.955036	0.991882	1.04795	1.03944	1.0033	0.970302	1.01357	0.960316	0.817334	0.998577	1.00006
nfrB	0.991408	0.983747	1.02153	0.997495	1.01998	1.00017	0.965774	0.983587	1.06629	0.987867	1.05011	1.02831	0.916595	0.945961	0.976243	0.975729	1.01437	1.00207	0.99333	1.05008	0.96346	0.998545	0.983415	1.00201	0.936096	1.00463	1.055	1.02878	1.00394	1.00095	1.02892	1.00792	1.01308	0.924448	0.954932	1.03794	1.01097	1.0021	1.03764
cusS	0.974051	0.987663	0.996351	1.04328	0.957724	0.97853	0.958551	0.968323	0.979964	0.970524	0.950215	0.982389	0.994969	0.966081	1.00207	0.95952	0.953411	0.997945	1.00804	0.955594	0.978444	0.952613	0.990629	0.969479	0.963102	0.991215	0.967203	0.993387	0.968848	0.985076	0.98626	0.954079	0.975847	0.992275	1.00851	0.976453	0.945327	0.986856	0.955707
cusR	1.11502	1.02378	1.03821	1.15136	1.21523	1.06536	1.08603	1.1019	1.08138	1.03061	1.13492	1.07431	0.999029	1.15515	1.02597	1.0815	1.0406	1.04694	1.12278	1.05281	0.998519	1.07998	1.05971	1.03008	1.00205	1.09579	1.05946	1.05785	1.1121	1.10809	1.02563	1.0925	1.10721	1.04951	1.06197	1.03454	0.991651	1.08222	1.06964
cusC	0.95617	0.98438	0.956259	1.0084	0.940506	0.989907	0.967932	0.975087	1.04307	0.942653	1.01163	1.01104	0.812254	0.994494	0.990524	0.99256	0.997059	1.02098	0.94562	1.0055	0.907671	0.983384	1.02019	0.97349	0.995694	0.998689	0.991458	0.968994	0.941767	0.98098	0.957269	1.00904	1.0053	0.893591	0.983698	1.03733	0.941242	0.974123	0.998314
cusF	0.95645	0.981233	0.962932	1.01276	0.963297	0.9187	0.954299	0.938659	0.956234	0.990185	1.00917	0.993164	0.887602	0.961777	0.965626	0.967384	0.969358	0.909368	1.01316	0.990648	0.938022	0.972345	0.93572	0.98328	0.999694	0.909862	0.977266	0.961085	0.959503	1.0303	0.931909	0.928908	0.917367	0.930234	1.02735	0.952842	0.978465	0.947182	0.967171
cusB	1.15714	1.15631	1.15664	1.26646	1.1491	1.17464	1.12173	1.09924	1.12951	1.12308	1.17955	1.14886	1.16527	1.19364	1.0878	1.12282	1.10601	1.68559	0.946671	1.06714	1.09926	1.207	1.3966	0.883616	1.17214	1.12022	1.2323	1.07857	1.1622	1.642	0.955115	1.64245	1.12733	1.44583	1.16787	0.982028	0.919629	0.984379	1.13385
cusA	1.00664	1.04715	0.966337	1.01054	0.976487	1.02247	1.00104	0.982868	0.988354	0.976064	0.988623	1.02974	0.863227	1.04966	0.954606	1.04317	1.01453	1.02244	1.03613	1.04276	0.765058	1.01279	1.05259	1.01383	1.03504	0.982377	0.968593	0.933774	1.04598	1.02498	1.00029	0.989103	1.00167	0.871798	1.03249	0.990872	0.990059	1.01371	1.01588
pheP	0.960936	0.97337	1.08105	0.936056	0.995198	1.01301	1.01339	1.06723	0.926964	0.986119	1.09383	1.01242	1.03996	0.901315	0.988272	0.973832	0.972451	0.952934	1.10315	0.998871	1.01216	0.941595	0.97074	0.99763	1.00448	1.04628	0.94603	0.963218	1.03464	0.998856	0.962402	1.00587	0.997184	0.872449	1.04364	1.07439	1.06577	1.04556	0.975344
ybdG	1.04282	1.0391	1.02699	1.13679	1.09367	0.996885	1.06026	1.03348	1.03046	1.06657	1.03727	1.00622	1.02952	1.02696	1.09643	1.07225	1.05	1.13554	1.12095	1.01985	1.01335	1.04299	0.982543	1.03365	1.04962	1.0454	1.05589	1.05015	1.07976	1.14238	1.05287	1.03491	1.08515	1.05128	1.05443	1.0154	1.02977	1.00222	1.07228
nfsB	0.947962	0.928157	0.970117	0.978337	0.919986	1.00546	1.02672	0.972266	0.945001	0.999338	0.993856	1.02094	0.942889	1.03958	0.973508	0.928715	0.958246	1.00324	0.963878	0.991942	0.946731	1.02871	0.96092	0.939554	0.96329	0.971654	0.990129	0.976968	0.968353	0.981224	0.97313	1.02467	1.00976	0.93961	0.984843	0.938166	0.912763	0.988856	1.01178
ybdF	1.01437	1.04662	1.02635	1.12962	1.00324	0.967723	1.03165	0.970133	1.04266	0.983907	1.04726	1.04371	0.81874	1.03336	1.02884	1.02826	1.01446	1.09286	0.999141	1.01559	0.991892	1.03709	1.01308	0.999279	1.09596	0.938834	1.05012	1.0455	0.995797	1.00719	0.961286	1.00411	0.963043	0.968919	1.08198	1.09256	1.01125	1.01189	1.07855
ybdJ	0.960604	1.02544	0.94788	1.05588	0.98157	0.984769	0.990961	0.99491	0.988906	1.00641	1.0238	0.975495	0.883525	1.02863	1.01869	0.99011	1.01668	1.01524	0.974417	1.00978	1.00256	1.04443	0.886133	0.993603	0.980088	1.02316	0.972519	0.960099	0.998874	0.994935	1.05561	0.957858	1.00036	0.966047	0.970729	0.994072	1.02802	0.989368	0.981397
ybdK	0.95905	0.951314	0.994059	1.03034	0.97054	0.985991	1.00749	0.968347	0.926739	0.930741	0.951664	1.01507	0.940658	1.00879	0.993237	0.978499	0.917697	0.933325	0.920316	0.982194	1.02217	1.006	0.952521	1.00594	0.93956	1.00735	0.933852	0.959032	1.00266	0.972239	1.00888	0.980138	0.98634	0.963653	0.963007	0.928662	0.89704	0.954647	0.949612
hokE	1.05047	1.12737	1.07392	1.05225	1.09669	1.03586	1.06423	1.0472	1.10559	1.01373	1.06747	1.079	1.14372	1.11646	1.08368	1.10524	1.0329	1.11392	1.07478	1.06913	1.06503	1.03912	1.11313	1.02444	1.09088	1.04167	1.07069	1.04054	1.09915	1.13376	1.06726	1.07495	1.07089	1.03727	1.07984	1.06576	1.01391	1.07122	1.12791
fepA	0.962347	1.05491	0.976896	0.992491	0.998402	0.921624	0.931805	0.919027	0.953096	0.908345	0.987922	1.01456	0.820101	1.00376	0.987133	0.977501	0.986473	0.98646	0.909636	0.959316	1.04463	0.943254	0.965482	0.907667	0.949104	0.937045	0.947906	0.971559	1.01902	0.985962	1.015	0.966829	0.935669	0.904868	1.00526	0.970367	0.950312	0.911702	0.963937
fes	1.11174	1.22889	1.61541	0.639237	1.0057	1.23718	1.16049	1.33373	1.31489	1.40938	0.955342	0.951052	1.14396	1.43004	1.10165	1.17978	1.63018	1.16855	0.474064	1.24682	1.7932	1.33169	1.7932	0.939252	1.32209	0.980958	1.58686	1.40518	0.952554	0.670009	1.59575	1.59575	1.59575	0.541627	0.556821	1.59575	1.59575	1.59575	1.59575
ybdZ	1.02528	0.967551	1.01294	1.03245	1.02427	1.00322	0.989327	0.947854	1.07388	0.987236	1.03169	1.05137	0.940376	1.1134	1.06384	1.00556	0.879245	1.07624	1.01718	1.04367	0.756	1.06754	1.05951	1.01191	1.06015	1.04444	0.983232	0.933109	1.00973	1.06399	0.989514	1.0346	0.986505	0.866785	1.02976	1.02678	1.05366	1.00073	1.01175
entF	1.00773	0.989812	0.9935	0.989342	0.940762	0.966907	0.941443	0.954128	0.996012	0.926682	0.985369	0.98542	0.980399	0.971575	0.919532	1.00021	0.990431	0.945572	0.966442	0.980852	1.01724	0.951497	0.959473	0.949724	0.999154	0.946297	0.982795	0.97496	0.955692	0.985489	0.982478	0.95477	0.976087	0.989212	0.98379	0.88702	0.97978	0.95552	0.985873
fepE	1.0045	0.991899	0.986261	0.923859	0.996517	0.941702	0.972136	0.970454	1.01725	0.967872	0.977047	0.953892	1.0348	0.968111	0.980625	1.00072	0.977828	0.945046	0.99022	1.01245	0.988107	0.961833	1.01231	0.934444	1.00541	0.981362	0.979599	0.986251	0.945057	0.984677	0.981576	0.956282	0.997829	0.983296	0.954381	0.963945	1.01138	0.920761	1.03911
fepC	0.972562	1.15024	1.26054	0.756233	0.815399	0.973545	0.97384	1.23523	1.36169	1.1539	1.08432	0.916475	1.28242	1.02776	0.943389	1.13152	0.873441	1.138	1.00268	1.05373	0.857602	1.00128	1.16039	0.882401	1.14362	0.990836	1.10762	1.07453	0.883011	1.08473	1.14877	1.23978	1.20748	1.17497	1.13786	0.664298	0.735373	1.13204	0.907542
fepG	1.10814	1.06262	1.26029	1.26091	1.28012	0.971637	1.04171	1.18789	1.04474	1.21679	1.03441	1.04648	1.11795	1.34648	1.1813	1.21908	1.38522	1.01031	1.12473	1.17167	1.14729	1.0965	1.20167	1.12032	1.10065	1.13767	1.13069	1.1784	1.08401	1.20418	1.16512	1.13299	1.09208	1.16801	1.11868	1.10254	1.1061	1.07784	1.08755
fepD	1.19614	1.33749	1.28333	1.45496	0.84234	1.36271	1.02701	1.41359	1.30201	1.44777	1.06073	0.988346	1.06693	1.51514	1.40237	1.34655	1.60022	1.41255	1.14022	1.04801	1.20234	1.29555	1.17259	1.15304	1.25044	1.12527	1.33096	1.32847	1.17827	1.31182	1.25903	1.40754	1.36955	1.41309	1.35841	0.760727	0.817407	1.37367	1.22455
fepB	1.00988	1.04529	1.32785	1.50259	0.852421	1.02918	1.2025	1.37953	1.10458	1.27163	0.898679	1.05934	1.01381	1.34451	1.24612	1.43074	1.40854	0.939541	1.08868	1.1221	1.39511	1.0957	1.10761	1.34172	1.16155	1.23984	1.16161	1.01262	1.21511	1.24344	1.17548	1.13366	1.15671	1.24598	1.2606	1.05369	1.04753	1.21018	1.03193
entC	1.00864	1.003	1.00252	0.985752	1.05776	1.02916	1.06784	1.09752	1.03029	1.05026	1.03772	1.03127	1.0329	0.971088	1.0122	1.0028	1.10243	0.988758	1.01533	0.985069	1.09456	1.00626	1.04878	1.05849	0.977615	1.05	1.10218	1.01724	0.985662	1.06672	1.14785	1.05021	1.05953	1.00247	1.00313	1.00141	0.972511	1.02468	1.04111
entE	0.968533	0.978456	1.00846	1.01686	0.930718	0.958671	1.07905	1.00162	0.97998	1.03328	1.02719	0.963346	0.941047	0.965453	1.00281	1.0167	1.03215	1.02249	1.03492	1.01405	0.929923	0.977391	1.00594	0.932854	0.975747	1.01017	1.00197	0.999157	0.960208	0.998858	1.02001	0.98522	0.990935	0.90252	0.978903	0.949695	1.02079	1.00275	0.999659
entB	1.01338	0.974091	0.98888	0.963552	0.970968	0.97684	0.989155	1.01481	1.01383	0.950346	1.04408	1.01433	0.972752	0.955535	0.958791	0.985574	0.973165	0.957015	0.973569	0.971787	0.974793	0.997322	1.04042	0.962055	0.994386	0.964149	1.00781	1.00073	0.973741	0.986405	1.05345	0.99539	0.970207	0.957996	0.94455	0.979548	0.97906	1.01623	0.998415
entA	0.904388	1.11071	0.97567	1.01849	0.982732	0.965099	0.938734	0.976335	0.988745	0.9721	1.01065	1.04305	0.894738	0.91395	0.959168	0.960818	1.01705	1.05394	0.999047	0.944787	0.999291	0.975545	0.997354	0.905952	1.10791	0.897251	0.97343	0.949661	1.00543	0.976489	1.01791	0.964822	0.988715	0.908743	1.07099	0.962785	0.936942	0.973195	0.992255
entH	0.980481	0.971874	0.959861	0.941881	1.09171	0.965425	0.979395	0.95227	0.959757	0.942856	0.961136	0.998723	0.955755	0.955819	1.00336	1.00553	0.963279	0.913907	0.935824	1.01044	0.938136	0.998956	0.970777	1.02496	0.952521	1.00346	0.955243	0.98442	0.994921	0.968929	0.997167	0.993767	0.997034	0.845412	0.987376	0.992776	0.991922	1.01921	1.01231
cstA	0.960358	1.1065	1.04334	0.979852	1.0537	1.03702	1.02074	0.949125	1.0448	0.988849	0.994824	0.989963	1.0223	1.05388	0.974285	1.01926	1.06167	1.14411	0.954227	1.03074	1.02616	1.01409	1.05194	0.980217	1.01735	1.0156	1.03051	1.05487	0.929843	1.08105	1.10187	1.02917	1.02534	1.01028	1.02993	0.959065	0.934392	0.905235	1.07697
ybdD	0.982639	1.01055	1.02827	0.946965	0.949606	0.99668	0.999666	0.993602	0.988851	1.00708	1.00017	0.986491	0.956278	0.997587	1.00828	0.983389	0.994954	0.934672	0.977484	0.949604	1.01943	0.988845	0.998333	0.995779	0.939797	0.999075	0.982205	1.00939	1.01805	0.975998	0.988895	0.968651	1.00081	0.969214	0.971764	1.02923	1.0133	1.00833	0.971481
hcxA	1.02607	0.953995	1.0297	1.0968	1.12004	1.00081	1.03478	0.988776	0.905928	1.02028	0.972512	1.03126	0.894917	1.1211	1.0025	1.01782	0.977307	0.944604	0.9544	0.951332	1.01568	1.07159	1.04756	1.07231	1.03095	1.06523	0.991333	0.965135	0.968217	1.05712	0.9842	1.02941	1.00824	0.932904	0.853415	0.921679	0.995561	1.05373	1.07151
ybdL	0.997706	0.995348	0.974979	0.991617	1.00783	0.998579	1.00255	0.998119	0.965405	1.00152	1.01783	0.989202	1.01996	0.961148	0.999202	0.97273	1.01269	0.989779	1.01667	1.01561	1.01905	0.967092	1.01298	0.968139	1.00294	0.990251	1.00578	0.967992	1.00138	1.01119	0.999383	0.997144	0.972117	1.01134	1.01452	0.949443	1.02194	0.986112	0.98691
ybdM	0.939734	1.03615	0.967987	0.978483	0.972413	1.00793	0.988107	0.93756	1.01365	0.985992	0.946336	1.00874	0.996904	0.973138	1.01294	1.00064	0.952672	1.01013	0.940477	0.992252	1.03807	0.970069	0.972811	0.960531	1.06024	1.00575	0.981799	0.969466	0.963728	0.965276	1.01395	1.01195	0.992478	0.981866	0.990141	0.985953	0.956201	0.987458	0.947704
ybdN	0.964503	1.03224	0.951225	1.03417	0.98883	0.9999	0.998568	1.01638	1.01866	1.03079	1.00588	1.00562	1.04213	1.02528	0.999432	1.02972	0.958424	1.00744	1.01253	1.05047	0.995803	1.04273	1.05448	0.995524	1.01419	0.993466	1.02879	1.02542	0.992391	0.99785	1.01557	0.99761	0.977031	1.0541	1.01191	0.986646	1.02193	1.01054	1.02735
ybdO	1.03957	0.989111	1.01013	1.02642	1.10685	1.0023	1.02256	0.98473	0.986994	1.00722	1.04632	1.03334	1.01189	0.996448	0.988136	1.0333	0.991642	0.987069	1.03759	1.02125	0.992794	1.00133	1.04212	1.01595	0.987722	1.04433	1.05939	0.978122	1.01697	1.04016	1.0132	1.07055	1.04781	0.989008	1.01638	1.03824	1.05425	0.948051	1.00233
dsbG	1.05124	1.00142	0.962697	0.956926	1.08008	0.984266	1.03876	1.04289	1.02799	1.01784	1.0857	1.0238	0.878387	1.03606	1.00274	1.03507	1.03342	1.00351	1.14557	0.964712	0.952613	1.03999	0.979942	1.02029	0.958129	1.08007	0.936381	1.03066	1.05077	1.00155	1.02089	1.03424	1.0538	0.920473	0.980488	1.0745	1.0247	1.00036	1.02633
ahpC	1.0087	1.01125	0.991535	0.960507	1.10025	1.01675	1.00921	0.978749	1.01089	1.03654	0.990486	1.0254	1.01387	1.03486	1.00048	1.00786	1.05245	1.08653	0.977809	1.00256	1.01968	1.01128	1.01599	0.98766	1.0023	1.05245	1.02606	1.01156	0.986619	1.04685	0.995636	1.04515	1.05945	0.983013	0.971157	0.99269	1.01538	1.06183	0.994207
ahpF	1.02009	0.978731	0.941295	0.952351	1.02766	0.987842	1.00928	0.981554	0.978128	0.967846	0.975421	1.00805	0.967484	0.993593	0.942825	1.03296	0.986772	0.935004	0.991801	0.984164	0.957189	0.950064	1.00232	1.00897	0.966632	1.01049	0.980939	0.959819	0.984951	0.98276	0.969041	0.976707	0.978913	0.99615	0.967466	0.998439	0.99458	0.933934	0.97791
uspG	1.00168	0.983441	0.966034	0.981718	0.96446	0.979516	0.956403	0.996862	1.01379	0.996516	1.00628	1.01405	0.955463	0.960211	1.00554	0.977308	0.979803	1.03578	1.07277	0.983108	0.953099	0.994558	0.925931	0.976738	0.977859	0.976809	0.975265	0.995467	0.991317	1.01549	0.956428	0.933981	0.916981	1.01372	1.0174	1.01956	0.984052	0.99149	0.989348
ybdR	1.08274	1.02424	1.06111	1.05354	1.02535	1.10832	1.07984	1.04799	0.998816	1.08315	1.07152	1.02229	1.03584	1.07505	1.04056	1.0339	1.08792	1.09902	0.966532	1.12582	1.04749	1.10469	1.06526	1.03289	1.01613	1.041	1.11547	1.08524	1.03742	1.07501	1.08961	1.0644	1.01996	1.11309	0.9773	1.02994	1.00731	1.09784	1.02967
rnk	0.996797	0.991495	0.982458	0.981007	1.07732	0.968779	1.00719	0.983842	0.972638	0.947095	0.984031	0.985773	0.904704	1.01675	0.969216	1.0079	1.01048	1.03376	0.989681	0.982177	1.00093	1.00615	0.933848	0.982681	0.933947	1.02904	0.987835	0.995132	1.0092	1.02421	0.9919	0.992626	0.977709	1.00937	1.01113	0.982423	0.999973	0.941163	0.978509
rna	1.02201	0.974831	1.00905	0.973094	1.0541	0.984275	1.01618	0.965918	0.975334	0.997999	0.999717	0.971095	0.975988	1.0456	0.993404	1.01231	0.966894	0.976629	0.999014	1.01179	1.01209	1.0087	1.01468	0.942023	1.02259	0.941452	1.00939	1.01151	1.0315	1.00943	0.985423	0.991042	0.959531	0.96306	1.01222	1.00269	0.983117	1.01676	1.04169
citT	0.963325	1.08394	1.0282	1.03215	1.02201	1.05857	1.09491	1.02743	1.07786	1.00743	1.04469	1.08305	0.95922	1.02139	1.02587	1.01386	1.07709	1.0929	0.992093	1.04301	1.01625	1.00537	1.0962	1.01511	1.00694	1.08149	1.01298	1.01797	1.03426	1.09046	1.06294	1.01755	1.02137	1.05157	1.03253	1.00251	1.04589	0.938465	1.06212
citG	1.02511	1.00284	0.943953	0.964368	0.984859	0.987478	1.04186	1.01617	1.01419	1.05525	1.00045	0.980678	0.93886	0.984549	1.04061	1.05485	1.05586	0.952277	1.0448	1.05557	1.00607	0.978721	1.08281	1.00444	1.04879	0.985967	1.00448	1.0381	0.969507	1.03982	0.971764	0.992152	0.995813	1.03066	1.0242	0.996737	0.94615	1.00957	1.03367
citX	0.995936	0.985619	1.03292	1.0582	1.00086	0.999431	1.00087	1.01651	0.986066	0.98497	1.04526	0.991994	0.964242	0.988149	1.01198	1.01974	0.982394	1.04592	0.972097	1.04435	0.990349	0.986799	1.00874	0.985804	0.956149	1.02908	0.9847	1.00881	1.03211	1.02027	0.981851	1.00851	1.01927	0.93286	0.978863	1.03277	1.02855	0.999839	1.01523
citF	0.975831	1.01981	1.03243	0.981221	0.987075	0.981207	1.00266	1.04627	1.04093	1.07818	0.988213	0.990349	1.00336	1.01446	1.04061	1.00519	1.06811	1.0279	0.974121	1.06597	1.03972	1.01553	1.02424	0.984964	1.00442	1.03899	1.01823	1.01159	1.02255	1.0148	1.02827	1.06997	1.02236	1.03234	1.04305	0.982952	0.966799	0.996116	1.0511
citE	1.00503	1.01149	1.00095	1.03132	1.08491	0.972248	0.997657	0.986344	0.985019	0.938763	1.03869	1.01605	0.901528	1.02685	0.976298	1.01568	0.991768	0.955496	1.03657	1.043	1.01142	0.9605	1.0012	1.00762	0.96975	1.03189	0.982632	0.977856	1.06398	1.03889	0.979301	1.01547	1.02258	0.888069	1.01871	1.01685	0.987992	0.975581	1.00727
citD	0.975638	1.00296	0.971939	0.960185	1.0013	1.02125	1.04366	1.06811	0.970316	1.01444	1.00112	0.968856	0.968148	1.0087	1.01416	1.0422	1.00067	0.971642	0.973825	0.961963	1.05196	0.994883	1.03158	0.988029	0.958362	1.03556	0.973225	0.978905	1.04039	0.979296	1.00077	1.00083	1.00279	0.896023	1.01383	1.03662	1.0079	1.01189	0.999899
citC	0.971499	0.948259	0.97877	0.989685	1.07796	0.953362	1.00624	0.960431	0.946808	0.995992	0.997534	0.991697	0.915109	1.04797	0.998241	1.00208	0.970199	1.00195	0.95075	1.00196	1.02882	0.95748	1.00814	0.957511	0.967417	0.962927	1.0443	0.973535	0.926319	1.00494	1.00495	0.982556	0.991973	0.984331	0.935903	1.0165	0.939068	0.929608	1.03737
dpiB	1.01822	1.0116	0.977573	1.11496	1.03539	1.03219	0.974387	0.985155	0.973319	1.00117	1.03242	1.01107	0.928898	1.02216	0.99677	0.957267	0.997909	1.03646	1.00745	1.00327	1.07842	0.991818	0.981138	0.968465	0.980348	0.983585	0.96515	1.02548	1.04681	1.07756	0.989955	0.99743	0.994419	0.990476	1.02454	0.968393	0.97046	1.00964	0.983982
dpiA	0.954487	0.995028	1.01763	1.06198	1.05649	0.974277	0.975427	0.953276	0.978898	0.973076	0.958549	0.972649	0.954086	1.03951	1.03447	0.976958	0.960247	0.994383	0.985291	1.04371	1.0026	0.966102	0.97232	1.00033	1.03201	0.922582	0.983201	1.00993	1.00901	0.956015	1.00195	0.956205	0.957787	1.04234	1.0411	0.992439	0.962524	0.954767	1.00525
dcuC	1.01639	1.0243	1.07518	0.79693	0.985634	0.997743	1.03003	1.07706	1.18434	1.06998	1.10409	1.19084	0.886064	1.10601	0.972918	1.01593	0.936834	0.877763	1.13069	1.11042	1.01532	1.14401	0.881024	1.19965	1.00082	1.22888	1.06094	0.976233	0.968218	0.903984	1.02214	1.11458	0.989515	1.01304	1.29467	0.978975	0.972347	1.20329	0.900732
pagP	0.981993	1.0828	0.980784	1.08843	1.04702	1.02988	1.0019	1.08305	1.05559	1.09441	1.04837	1.02184	1.09504	1.07965	0.99518	1.01557	1.04347	1.02851	1.02794	1.04583	1.03815	1.07548	0.994817	1.0435	0.973619	1.04562	1.03766	1.05804	1.07403	1.09347	1.04127	1.05311	1.07688	1.08206	0.957262	1.04991	1.01432	1.02684	1.0218
cspE	1.02013	1.04244	1.06287	1.03793	1.03272	1.1379	1.03458	1.04791	0.996069	0.995893	1.05563	1.02757	1.09436	1.05818	1.03834	0.979695	1.08875	0.999381	1.09242	1.04527	1.03661	1.08705	1.07124	0.984521	1.04589	1.02633	1.00442	1.06155	1.13697	1.04035	1.0928	0.976389	1.0026	1.0674	1.0946	1.03301	1.04859	1.07332	1.14092
crcB	0.983827	1.06554	1.01139	0.992275	1.05382	1.01817	0.98778	0.964157	0.982263	0.984882	0.975929	0.987314	1.04028	0.97804	1.00616	1.032	1.00421	0.892495	0.965734	0.950225	0.981619	1.03413	1.15852	1.04597	1.11808	0.980686	0.958794	0.939146	0.992174	1.03625	1.00084	1.02727	1.00048	0.908484	1.04678	1.04989	0.9849	1.01721	0.911464
ybeM_1	0.989161	1.03002	0.930099	0.94952	0.994884	1.00114	1.04977	0.974813	0.954115	1.05351	0.966079	0.992523	1.07063	0.99711	0.988399	1.03446	0.987321	0.948392	0.978743	1.03775	0.976064	0.989622	1.0512	0.964416	0.971616	1.06411	0.992226	0.984553	0.958438	0.929206	0.97383	0.982441	0.998698	0.990701	0.989818	0.995719	0.973708	0.968849	1.03804
ybeM_2	1.09235	1.07485	1.04219	1.12076	1.03015	1.05567	0.952015	1.03465	1.07803	1.00968	1.01287	1.1078	1.01649	1.07216	1.05484	1.09687	0.919358	1.05345	1.08476	1.01667	1.04706	1.02874	0.957363	1.09737	1.00289	1.11983	1.0539	0.974677	1.07521	1.0379	0.975086	1.05302	1.09214	0.982413	1.07315	1.09308	1.07782	0.993028	1.12727
tatE	0.968692	1.01427	1.02172	1.00042	0.97047	1.02689	0.996788	0.975367	1.0208	0.978967	0.988074	0.976633	1.05983	0.983644	1.00258	1.02395	1.00151	1.00886	0.991235	0.96028	0.96232	0.995453	1.02573	0.99749	0.993466	0.970754	1.00142	1.01064	0.993049	1.0099	0.989986	1.00252	0.981035	1.04622	0.999329	0.973142	0.991955	0.945048	1.02632
lipA	0.605158	0.61472	1.14388	0.660848	1.23908	0.598167	0.982967	1.53074	1.3249	1.68422	1.75777	0.654509	0.9409	0.592086	1.28515	0.918015	1.22138	1.88806	1.04467	0.904586	0.774659	0.726754	0.707925	1.05452	0.929274	1.14641	1.01397	1.04598	1.03057	0.979157	0.974161	0.975077	0.976017	1.05169	1.04675	1.05682	1.1365	1.0726	1.01493
ybeF	1.00485	0.955095	0.969212	1.07092	1.05311	0.948319	1.01773	0.945331	0.938808	0.945699	1.03933	0.936614	0.9083	0.978009	0.935157	1.00509	1.01365	1.02136	0.968539	0.997371	0.984616	0.945012	0.951108	0.972587	0.965753	1.03897	0.942087	0.982462	0.983217	0.965632	0.98731	0.974536	0.977533	0.935966	0.935721	0.988901	1.02957	1.06102	0.919066
lipB	1.2378	1.22697	0.998569	0.920663	1.11013	1.36255	1.31442	1.21022	0.876245	0.963669	1.4427	1.1717	1.01356	0.862782	1.03426	0.985032	0.975906	0.90268	1.16912	1.12411	1.18474	1.30331	1.05988	1.18615	0.90028	1.17028	1.13912	1.1361	1.16631	1.01934	1.09302	1.04779	1.1441	1.04743	1.15703	1.12834	1.19715	1.11337	1.05811
ybeD	0.975984	0.986371	1.00115	0.962471	0.760933	0.825227	0.745816	0.894481	0.862265	0.915982	0.926741	0.977397	0.72822	0.716974	0.930199	0.875777	0.997079	0.699018	0.979133	0.902416	0.690592	0.914063	0.748309	1.03513	0.951603	0.921699	0.928278	0.771464	0.80896	0.759711	0.846784	0.94834	0.933562	0.658933	0.880342	1.0809	0.946223	0.92026	0.766651
dacA	0.936762	1.0451	1.04782	1.09476	0.904712	0.983989	1.09189	0.966953	0.967026	0.913694	0.962418	0.892584	1.08658	1.00839	0.912489	1.02258	0.998724	0.955199	0.932088	1.03566	0.93687	0.973312	1.09363	1.00087	0.853506	1.00196	1.05153	1.03827	0.990115	0.965096	1.03906	1.00958	0.953266	1.08817	1.02445	0.859478	1.0083	0.969749	1.06356
rlpA	1.00473	0.987591	0.957763	0.960198	1.01271	1.00269	1.00141	0.985959	0.949942	0.950296	0.996672	1.02278	0.978561	0.97111	0.976637	1.0157	0.911861	1.01152	0.976802	1.0494	0.964809	0.943092	0.971252	0.997319	0.971619	0.931212	1.03042	0.996207	0.963778	0.987875	1.0632	0.99759	1.02412	1.01304	0.986728	0.956509	0.894002	0.959047	1.02528
rlmH	0.95886	0.974076	1.0787	0.959285	1.10444	0.918025	0.95308	0.876602	0.937133	0.904036	0.94145	0.91492	1.03687	1.02767	0.866918	1.07064	0.918683	1.06655	0.928803	0.971305	0.946737	0.892793	1.05774	0.913337	0.97159	0.93592	0.995038	0.976956	0.93131	0.945991	0.996147	0.992175	0.955685	1.01474	1.00181	0.903192	0.83256	0.963761	1.12104
rsfS	1.07732	1.07932	1.03728	1.21493	1.01521	0.988329	1.05062	1.05123	0.969862	1.02144	1.08998	1.13112	0.916474	1.04608	1.02691	1.06778	0.932814	1.158	1.00713	0.999744	1.02423	1.00808	1.01201	0.995958	1.00496	1.04451	1.02462	1.06215	1.05618	1.0066	1.00023	1.03442	1.025	1.0319	0.950913	1.06309	1.11777	0.970643	1.18192
cobC	1.03674	1.07687	1.0513	0.983359	1.11157	1.07862	1.12453	1.07831	1.04197	1.06237	1.08202	1.0549	0.933357	1.08167	1.07483	1.09951	1.10095	1.08954	1.09108	1.10123	1.06578	1.05507	0.993169	1.0446	1.13654	1.11952	1.05131	1.05428	1.16622	1.06271	1.02587	1.0356	1.04784	1.06053	1.06538	1.06124	1.19501	0.988149	1.04041
ybeL	0.961087	1.04371	1.04342	1.00473	0.988116	1.00468	0.952857	1.01039	1.03518	1.0777	0.993528	0.97251	1.12216	0.976038	1.01721	1.00769	1.02332	1.01814	1.08072	0.941463	1.03485	1.00284	0.979052	1.02369	0.989971	0.952822	1.02991	1.06234	1.00988	0.974878	0.982999	1.01925	0.973746	0.973812	1.04197	1.0879	1.08298	1.00249	1.03939
ybeQ	1.03037	1.01381	0.905145	1.11477	1.13108	0.98982	1.0179	0.970954	0.989167	1.00493	1.02918	1.08631	0.933729	1.03393	0.991924	1.08361	0.968762	1.10777	1.0091	0.994552	1.05164	0.989482	0.96344	0.957051	1.00134	1.02774	1.02374	0.995516	1.00777	1.00998	1.01272	1.01585	0.999185	0.958033	0.959488	1.09373	0.988471	1.04589	1.0442
ybeR	0.934256	1.07622	1.02735	1.0811	0.863189	0.938594	0.959236	0.974694	1.00899	0.939617	0.990293	0.975972	0.828439	0.945364	0.904055	1.05202	1.04951	0.949258	1.06398	1.02297	0.942492	1.01526	0.905345	1.02262	0.932228	0.942576	0.979394	1.03803	1.03275	1.00201	0.952813	0.986632	0.998927	0.872407	0.996287	0.954734	1.00613	1.00621	1.0492
djlB	1.04681	1.08506	1.08097	1.08734	0.953658	0.976088	1.00432	1.01537	0.995774	1.02932	1.03823	1.04008	0.890033	1.03174	1.00529	1.00014	1.04163	1.08649	1.06304	1.04956	0.993758	0.996251	0.998365	0.987329	1.02559	0.988429	1.038	0.99942	1.06472	1.07834	0.986488	0.979568	1.00615	0.912369	1.06183	1.01724	1.01938	1.03835	1.05689
ybeT	1.00613	1.04293	0.957775	1.09674	1.15095	0.942277	0.958029	1.00857	0.989198	0.998441	0.95963	1.07327	0.952855	1.09533	1.02042	1.12596	1.01046	1.03776	0.983434	0.975493	1.16301	1.00448	0.95717	1.03622	1.02717	1.00629	1.01687	1.0425	1.00925	1.07887	1.08388	1.02645	1.01128	1.12047	1.03377	0.931524	0.992903	0.96867	0.943404
ybeU	1.04269	0.990322	1.12307	0.977955	0.932059	1.01773	0.963026	0.987307	1.05871	0.93683	1.00834	1.07044	0.970032	1.09645	0.955431	0.961977	0.907454	1.09796	0.938957	0.9842	1.00054	1.0165	0.980589	0.986511	0.957448	0.967659	1.00939	1.02816	1.04182	1.01785	1.02126	1.00153	0.988237	1.02211	1.06914	0.947786	0.905361	0.984073	1.03411
djlC	1.01201	0.964483	1.0562	0.989153	1.01093	0.968856	1.00383	1.03395	1.03965	0.97522	1.01964	1.02438	0.978683	1.04384	1.00418	1.02509	0.991694	1.00924	1.0183	1.05138	0.984246	0.98021	1.00224	0.993586	0.996413	0.996645	0.965877	1.07294	1.07427	1.00174	0.996448	1.01097	1.02091	0.863354	0.99604	1.02138	1.0326	1.04026	1.00632
hscC	0.999483	1.0063	1.05481	1.0238	1.11481	1.04394	0.998917	1.02339	1.00655	1.05122	1.00552	1.07277	0.995759	1.01994	1.01358	1.0677	1.03192	1.03117	1.00238	1.03399	1.01559	1.04318	1.04509	1.01907	1.06108	1.01719	0.997053	1.03485	1.04942	1.08937	1.05057	1.02918	1.03022	1.04564	0.994784	0.999851	1.02079	1.00354	0.995303
rihA	1.04442	1.06212	1.06481	1.05114	1.1135	1.04257	1.11528	1.11591	1.0274	1.12481	1.10652	1.02762	1.00575	1.04727	1.07117	1.08276	1.13567	1.32353	1.09244	1.14948	1.04796	1.04307	0.917331	0.995335	1.00071	1.11655	1.15567	1.06467	1.13369	1.14579	1.01908	1.18369	1.18084	1.08745	1.14223	0.901989	1.444	0.954016	0.981006
gltL	0.967965	1.04503	0.96513	0.917733	0.978949	1.04998	0.999526	1.03807	1.04466	0.993577	0.973954	1.05372	1.00592	1.07808	0.961402	1.02658	0.91636	0.957539	0.98666	0.944745	1.00217	1.00462	0.999678	0.995474	0.96552	1.07997	0.927428	0.999786	0.997061	0.967868	0.933075	0.978911	0.971981	0.978554	1.02318	1.10516	1.019	0.968425	0.966891
gltK	1.01667	0.984073	0.957264	1.10721	0.98468	0.990604	0.99734	0.996026	0.980605	1.03412	1.03172	0.960089	1.06888	1.04385	1.00104	1.00658	0.959492	0.965136	0.974391	0.970027	1.08202	1.0157	0.962594	1.02458	1.0465	1.034	0.927581	1.00777	0.993772	0.991661	0.987372	1.00668	1.0585	0.936439	1.03965	0.938197	1.04876	0.98906	1.03115
gltJ	1.00643	0.994828	0.971888	1.14703	1.05576	1.05828	0.775987	0.75202	0.893566	0.955285	1.03621	0.984952	0.693388	1.10029	0.855486	1.03194	0.983835	1.03821	0.932775	0.982641	0.935471	0.981872	0.951066	1.00041	0.992385	1.00162	0.943975	0.978976	0.934627	0.956258	0.966509	0.919365	0.982637	1.05215	1.00937	0.872037	0.939144	1.0626	0.934474
gltI	0.968198	1.00508	1.00129	0.995881	1.0043	0.944405	0.958992	0.98578	0.920757	1.03492	1.02898	1.03283	1.01542	0.94836	0.964321	0.948306	0.949739	0.997406	0.936164	1.02509	1.04145	0.985835	0.936222	0.999391	0.920668	1.01751	0.960097	0.985858	1.02142	1.05069	0.976957	0.966126	1.03663	0.939418	1.02455	0.929181	0.972777	1.01223	0.982754
ybeX	1.01326	1.00842	0.971935	1.06074	1.07587	1.0057	1.0142	0.999009	0.957855	1.00702	1.03242	1.00412	1.00428	0.998818	1.00226	0.980574	0.976502	1.00613	0.960295	1.0002	1.01608	0.988765	0.966643	1.02423	1.00624	1.03065	0.947956	1.00895	1.01192	0.986083	1.04113	0.987831	1.00614	0.996011	1.00132	1.03463	0.966109	1.02037	0.939038
ybeY	1.58649	1.58649	1.58649	1.58649	0.625539	1.58649	0.747397	1.55165	1.48931	1.58649	1.41349	1.37782	0.709891	1.58726	1.59697	1.59697	1.59697	1.39229	1.19798	1.31569	1.39035	1.2523	1.30679	1.28868	1.33223	1.33041	1.25984	1.28533	1.36274	1.25839	1.28625	1.24354	1.26446	1.58058	1.19974	1.30238	1.38805	1.28458	1.22399
ybeZ	1.03783	1.07864	1.05589	1.07171	1.00497	1.03257	0.999969	1.0344	1.02266	1.07164	1.05725	1.07437	1.085	1.10612	1.07478	1.10606	1.05448	1.03998	1.00439	1.01418	1.04127	1.05317	1.0441	1.10408	1.08515	1.03083	1.0326	1.06173	1.01075	1.07327	1.03223	1.06422	1.08167	1.04199	1.07181	1.01379	0.993577	1.0412	1.02246
miaB	0.996737	1.02592	1.00536	0.949375	1.05092	0.999426	0.9523	0.95739	0.951136	0.989632	0.998936	0.982372	0.921678	0.992346	1.01585	0.997075	0.985276	0.992487	0.951255	0.943641	0.956484	1.00349	1.02885	1.00864	0.974041	0.95196	1.03428	1.00381	0.957854	0.989651	1.02209	0.995352	1.0048	1.00114	0.96379	0.952154	0.925408	0.962903	0.983244
ubiF	1.07804	1.15088	1.15163	0.941337	0.558838	0.74322	0.875776	1.70422	0.983708	1.22525	1.76883	1.01565	0.755179	0.630575	1.23868	0.850229	0.909196	1.85285	0.800967	1.06578	0.864519	0.776084	0.645311	0.98863	1.03065	1.08331	1.29018	1.27418	0.455432	0.957555	0.838991	1.5624	1.28575	1.30353	0.753375	0.653925	0.535941	1.18381	0.959637
asnB	0.992465	1.10072	1.03816	1.01495	1.05256	1.03072	1.05173	1.0675	0.989021	1.11073	1.02326	1.05005	1.09381	1.11193	1.01819	1.08044	1.07806	1.06807	0.992694	1.0444	1.08977	1.09715	1.08473	1.05318	1.05711	1.12776	1.03057	1.01993	1.03056	1.01027	1.04009	1.03054	1.03532	0.996372	1.05622	1.06908	1.12929	1.06383	1.085
umpH	1.04411	0.985431	1.00918	0.944363	1.03435	0.986432	1.00088	1.02203	0.969948	1.03203	0.981195	0.968031	1.0557	0.971971	1.03229	0.999589	1.01889	1.00634	1.01365	1.00869	0.960822	1.03587	0.982259	0.986708	0.966489	1.008	1.0037	1.02746	1.00963	1.00378	1.00089	0.995441	1.05119	1.01545	1.00864	0.998124	0.961642	0.979647	1.0094
nagC	0.987837	1.00957	0.91897	0.991768	0.910048	1.03208	0.882395	0.973994	0.975164	0.960683	0.943567	0.960869	0.945914	0.895665	0.950516	0.938681	1.18323	0.791062	1.022	0.929539	0.980026	0.981868	1.05415	0.976453	0.994474	0.898695	0.960771	1.08566	0.873594	0.925133	0.924554	0.927812	0.867839	1.05603	1.0864	1.01064	0.953261	0.96081	0.928489
nagA	1.08723	1.073	1.28478	0.936961	0.867357	0.969378	1.00783	1.0344	0.965973	1.06058	1.04649	0.964079	0.880193	0.998836	1.08531	1.1045	1.24112	0.878739	1.11005	1.08307	1.13547	1.05124	1.0462	1.02478	0.997279	0.921658	1.04987	1.15209	1.09037	1.13492	1.09362	1.02067	1.05467	1.30348	1.04479	0.985375	1.00828	0.983603	0.959933
nagB	0.983533	0.985306	0.909571	1.02498	1.03774	0.975486	0.972341	0.959258	1.0215	0.98588	1.00188	1.02341	0.814633	0.982213	1.00905	1.00306	0.995826	0.987864	0.960726	0.957173	1.00606	0.94468	1.03005	0.990258	0.892721	1.05117	1.00997	1.03597	0.890715	1.03482	0.996258	0.990087	0.979471	1.01105	1.02742	1.03672	0.819858	1.00747	0.953204
nagE	0.987224	0.928307	1.01564	1.11603	1.06457	0.954964	1.066	0.88836	0.97926	0.865383	1.05295	1.03783	0.990962	1.02893	1.0246	1.01459	0.789909	1.01179	0.981923	0.966877	1.02787	0.989012	1.01725	0.940575	0.961957	1.13682	0.976627	0.964641	0.959836	1.00536	0.993183	0.982004	1.00568	0.916524	0.936831	0.988592	1.00476	1.05035	1.02265
chiP	0.939121	1.03435	0.96962	1.07109	1.00204	0.944976	0.97547	0.973567	0.9863	0.95878	0.99826	1.0322	0.982521	0.984441	1.00499	0.941995	0.975057	0.846219	0.991875	0.979581	0.946375	0.98522	1.06054	1.03852	1.08879	0.962964	0.935976	0.915121	1.02044	1.03451	0.996057	1.04684	1.00463	0.829317	1.03347	1.00396	0.979588	0.949869	0.918343
ybfN	0.916762	1.03977	0.915777	1.00255	1.00937	1.0146	1.02506	0.968157	1.09343	0.976951	1.02937	1.03197	0.951007	0.998607	0.995336	0.977335	0.917235	0.969201	1.04928	0.982017	0.991583	0.9556	1.00468	0.973947	0.995773	0.916066	1.00252	0.958683	1.07005	1.02601	1.01212	0.997204	1.02491	0.806315	1.01101	1.01079	1.01196	0.986443	1.00378
fur	1.06251	1.06907	1.00779	1.07148	0.965993	1.02032	0.959289	1.05164	1.03643	0.995677	1.00644	1.07961	0.942805	0.94011	1.05711	1.05495	1.03034	0.961098	1.05577	1.03314	1.00611	1.04212	1.03998	0.981267	1.09208	0.984673	1.00861	0.992801	1.00379	0.940112	0.963796	0.982038	0.963128	1.0094	1.07247	0.996384	1.01844	1.08086	1.04588
ybfE	0.97134	1.00877	1.01575	0.974784	1.03707	0.97355	0.907605	0.904417	0.944907	0.943428	0.948692	0.972161	0.923616	0.947136	1.0229	0.94197	0.953004	0.981525	0.899388	1.02557	0.975956	0.966653	0.971029	0.975417	0.977002	0.932811	0.968365	1.01822	0.939726	0.962719	0.9701	0.977157	0.967456	1.06063	0.999397	0.904405	0.924887	0.993598	0.891669
ybfF	0.958901	0.973965	1.00573	1.0314	1.08515	1.01117	0.990862	0.989637	0.998424	1.01261	1.01126	1.04502	1.0188	0.958315	1.00213	0.984629	1.03384	1.03039	1.01507	0.966809	0.997411	1.03366	1.03439	0.955459	0.960763	0.998231	0.994107	1.02797	1.07508	1.00467	1.02317	1.01833	1.04353	1.06397	1.00112	0.939384	1.02779	0.970193	0.988347
seqA	1.01238	1.02659	0.947821	0.895923	0.964544	0.995093	1.02823	0.938262	0.957158	0.974157	0.998048	1.03261	0.949478	0.874256	0.950214	1.05687	0.918559	1.06375	0.975822	1.06376	0.901269	0.960609	1.05057	0.85057	0.954474	0.958511	1.0627	0.953971	0.883554	0.85571	0.916818	0.757904	0.904644	0.993841	1.07995	0.971901	1.01935	0.968466	1.04068
pgm	1.08502	1.18487	1.00392	1.07426	1.22263	1.15054	1.27206	1.12237	1.05738	1.14383	1.02595	1.14878	1.12826	1.01155	1.08694	1.16873	1.25517	1.15224	1.13486	1.0117	1.10861	1.05861	1.15223	1.08211	1.08001	1.17138	1.10927	1.07236	1.10195	1.05748	1.11362	1.1291	1.17172	1.19478	1.13924	1.09677	1.11503	0.970616	1.00979
ybfP	1.02769	1.00815	0.965799	1.05399	1.02625	1.03385	0.985625	0.956627	0.999742	0.971779	1.00469	1.0433	0.832743	1.00737	0.996042	1.07474	0.997816	0.849573	1.0661	0.974698	0.951539	1.01195	1.05839	1.02052	1.00513	1.09454	1.00749	0.922802	0.97357	1.01118	1.0217	1.05502	1.03375	0.672112	1.03559	1.02454	1.03126	1.03483	1.02605
ybfG	1.12509	1.14926	0.98575	1.11708	1.05044	1.10817	1.04027	0.903996	0.922534	0.955202	1.01029	1.11191	0.975272	1.05528	0.965257	1.05526	1.00176	0.862241	1.00127	1.07581	1.07218	1.0539	1.14804	1.09494	0.989396	1.14757	1.057	0.983667	1.02097	1.11658	1.06786	1.06429	1.09594	0.709952	1.09616	1.01462	1.03591	1.08684	1.05366
ybfH	0.972754	1.05846	1.00562	0.994569	1.05167	0.989994	0.97484	1.01674	0.963942	1.00926	0.966417	0.99532	0.92163	1.17428	1.02182	0.976018	1.00627	1.01489	0.932449	1.00202	0.95906	1.04435	1.10519	0.987266	0.945704	1.01194	1.07044	1.03143	0.916652	1.04692	1.03936	1.04566	1.04077	0.697693	1.06605	0.93494	0.989967	1.04529	1.09569
potE	1.00395	1.10297	1.05621	1.00008	0.987791	1.0316	1.0148	1.01833	1.05789	0.998554	1.00168	1.08109	1.05353	0.999244	1.02903	0.986051	1.03162	1.0487	1.0165	1.04374	0.980075	1.04482	1.01004	1.02836	0.961193	1.05796	1.04495	1.02237	1.03556	1.02812	1.02352	1.02288	1.00183	1.09467	0.977927	1.02979	1.04399	0.97155	1.01739
speF	0.945614	1.02885	0.988737	0.925023	0.978247	1.00852	1.04208	1.03235	0.981958	1.02972	0.99421	0.978458	1.0719	0.961435	0.988721	0.999611	0.981337	0.904694	0.992278	0.985109	1.05936	1.01285	1.00779	1.02087	1.00726	1.04774	0.97694	0.998708	0.955337	0.995585	0.998463	1.00445	1.01946	0.835431	1.04027	1.02496	0.965192	1.03905	1.00232
ybfK	0.979231	1.05685	1.047	0.989554	1.06657	1.05896	0.994425	0.988969	1.01404	1.06945	1.00127	1.03368	0.991218	1.03636	1.01423	1.05056	1.018	1.1255	0.962219	1.01927	0.995887	1.02304	1.08516	0.996488	0.983209	0.959114	1.10375	1.04094	1.04343	0.996113	0.998272	1.05404	1.02056	1.15858	0.998008	1.06288	1.02772	0.949541	1.10469
kdpE	1.00483	1.07737	1.00761	1.10453	1.01254	1.01038	0.868818	1.02939	1.04412	0.907886	0.93437	1.04632	1.07063	1.00624	1.06659	1.05475	0.863508	0.939976	0.948731	1.04341	0.990838	1.04259	1.07517	0.972494	0.962945	0.935537	1.0009	1.08054	1.06521	1.09118	1.06845	0.994538	0.967681	0.868567	1.11213	0.998228	0.942087	0.977038	1.01762
kdpD	1.03184	1.11977	0.97138	1.0654	1.17189	1.06851	1.09884	1.08423	1.07016	1.07263	1.03688	1.00468	1.14619	1.08266	1.13805	1.03863	1.02568	1.14023	1.03396	1.02718	1.04854	1.07158	1.0932	1.03057	0.983559	1.13723	1.07492	1.09963	1.05513	1.05748	1.06182	1.0466	1.10732	0.95076	1.11486	1.08633	1.13491	1.06603	1.11201
kdpC	0.952923	1.04872	1.05292	0.958428	0.954939	1.00947	1.07002	0.977452	0.97968	0.995013	0.969263	1.04945	0.963371	0.990472	0.987588	0.98481	1.0575	0.950606	1.00609	1.02959	0.98223	1.04385	0.961325	1.00657	0.935576	1.00826	1.087	0.986665	0.992518	1.01017	1.00164	1.00975	1.02488	0.750935	0.980645	1.07488	1.04586	1.01521	1.01539
kdpB	1.06805	1.05813	0.989246	1.01942	1.05048	1.03504	0.959375	1.00042	0.9431	0.994765	1.0382	1.06168	0.922037	1.0472	1.03107	1.02349	0.963561	0.92233	0.982568	1.04076	1.01694	1.00785	1.0588	1.01034	1.01134	1.04762	0.967493	1.02718	0.965353	1.01886	0.996008	1.01083	1.00403	1.15036	0.961654	1.00904	1.01063	0.985833	0.969297
kdpA	0.989369	1.07241	1.08743	0.971522	0.949176	1.03836	1.01656	1.01413	1.04754	0.982707	0.99073	1.01864	1.06083	0.988686	0.999723	0.964606	1.05815	0.970108	1.02218	1.0563	1.04904	0.968182	1.0235	1.03146	0.992543	1.07552	1.02233	0.963506	0.985804	1.04583	1.02889	1.01163	0.985389	1.03241	1.05693	1.05623	0.959242	0.911679	1.01596
kdpF	1.04879	1.04036	1.03321	0.977409	0.981471	1.03877	1.04832	1.00772	1.01901	0.997929	1.03101	1.00733	1.00682	1.05143	1.00544	1.04828	1.00609	0.988841	0.972887	1.01211	1.02791	1.05857	1.04475	1.04127	1.0127	0.971021	1.02945	1.02147	1.04773	1.01442	1.00734	1.00402	0.989497	1.10921	1.03115	0.969379	1.02552	0.997809	1.0078
ybfA	0.965905	1.03429	1.00693	1.09058	1.00301	0.99135	1.01228	1.02476	1.00016	1.00316	1.04439	1.02782	0.959856	0.995319	1.03281	1.03412	1.01107	1.00019	1.05552	1.03751	0.998075	0.951974	1.02644	1.02755	1.00578	1.06843	0.973506	1.03502	1.0223	0.982946	1.0213	1.00259	0.993531	1.06894	1.00358	1.00114	1.02087	1.00386	1.04221
rhsC	1.00599	1.05248	0.990359	1.02597	1.044	1.02056	0.961336	1.00382	1.04302	1.01336	1.02476	1.00946	0.987527	1.04905	1.03119	1.03936	1.02042	0.998113	1.05918	1.0126	1.02305	1.01086	1.00959	0.988938	0.993876	1.0074	1.00595	1.03298	1.06037	0.977018	1.01726	0.989305	1.0278	0.970742	1.01856	1.02743	1.0197	1.05696	1.02186
ybfB	1.18385	1.05722	1.1587	1.12185	1.12497	1.12385	0.97316	1.16381	1.14706	1.0316	1.09669	1.0637	1.27563	1.10677	1.07576	1.05714	1.01706	1.04178	1.12114	1.06806	1.09869	1.08383	1.10317	1.11113	1.07457	1.06599	1.11325	1.12115	1.05966	1.13455	1.04717	1.07742	1.09029	1.24185	1.06091	0.97183	1.03357	1.06462	1.04787
ybfO	1.03247	1.02763	1.01105	0.998452	1.00423	1.00145	1.02998	0.959357	0.937762	0.945386	0.987994	1	1.00144	0.97275	0.978137	0.991103	0.926891	0.968296	0.971976	1.00776	0.988314	1.00242	1.0093	0.99041	1.00155	0.993979	0.962601	0.984444	1.01251	1.02302	0.992052	0.970293	1.02467	0.910152	1.01803	1.00221	1.00087	0.998713	0.991474
ybfC	1.0297	1.09295	0.985376	1.10788	1.00584	1.03704	0.955437	0.940566	1.00885	0.961627	1.06858	1.01312	0.897556	0.962518	1.04797	0.994086	1.00079	1.02639	0.939034	1.00162	1.07342	1.00224	1.06366	1.01731	0.973306	1.03917	0.990303	0.991429	1.05118	0.996761	1.00249	0.996515	1.02285	0.956627	0.961284	1.03293	1.01319	1.0425	1.02117
ybfQ	0.978403	1.07466	1.05128	1.19206	1.11754	1.04469	1.06751	1.02036	1.02828	1.00275	1.06002	1.09477	1.0674	1.11994	1.06989	1.01867	0.94104	0.958153	0.973561	1.05667	1.09626	1.06528	1.14727	1.0381	1.06434	0.988183	1.05763	1.07763	1.0971	1.0459	1.11818	1.02553	0.993642	1.18698	1.07234	1.03221	1.02856	1.06694	1.02545
ybfL	1.01026	1.03674	1.00259	1.05512	1.0954	1.00037	0.986843	0.975114	1.05724	1.00803	1.00249	1.04272	0.943594	1.04325	1.04577	1.02165	1.01628	0.948556	1.04754	1.01897	1.00989	1.06414	1.03576	1.00426	1.02965	1.03154	0.981398	1.03987	1.0413	1.01654	1.01021	0.980887	1.02716	0.983883	1.05677	1.05079	1.04586	1.01788	1.01985
ybfD	1.06606	1.11107	0.996576	1.005	1.06525	1.00157	1.03905	0.959566	1.00519	0.976843	0.978608	1.01474	1.0894	1.03805	0.966954	1.03746	1.00709	1.08074	0.979126	1.02621	1.10625	0.985177	1.02305	1.00232	0.952644	1.07789	0.96022	1.04523	1.06342	1.10897	1.01613	1.0548	1.06262	0.974892	0.991358	1.0174	0.983946	1.04195	1.01748
ybgA	1.01085	1.02453	1.06635	0.986993	1.07861	1.01912	1.0365	1.0398	0.995992	1.03806	1.01958	1.05548	0.977499	1.05281	1.05581	1.07572	1.04469	1.0001	1.0138	1.0479	1.07594	1.05299	1.00365	0.999354	1.00655	0.999419	1.01516	1.02267	1.07966	1.0466	1.01159	1.03604	1.02324	0.985661	1.07418	1.00878	0.995049	1.03026	1.01122
phr	1.01014	0.998718	0.98931	1.02622	1.03262	1.00916	1.02193	0.982868	0.956139	0.977057	0.98987	1.01213	1.01133	0.964843	0.97532	1.00623	1.08659	1.06825	1.01659	1.07269	0.977967	0.966025	1.01341	0.910905	0.889689	1.02461	1.02917	1.03952	1.03865	1.03956	0.985303	1.06076	0.967627	0.98866	1.0005	0.916381	1.11331	1.00349	1.05307
dtpD	0.960948	1.01333	0.988588	1.00215	0.989845	0.941886	1.00728	0.996493	0.922867	1.01818	1.01105	0.948095	0.915445	0.977169	0.985546	1.03805	0.996274	1.02511	0.965304	0.964352	1.02277	1.00715	1.03225	0.959317	0.962835	0.997398	0.932469	1.00128	1.0344	0.978146	1.00786	0.977392	1.00816	0.963734	0.953653	1.03035	0.970614	0.957765	0.979544
ybgI	0.929731	0.944827	0.876614	0.924583	1.05168	0.95945	1.07631	0.972551	1.00156	0.98049	1.00523	1.00418	0.945076	0.951828	0.946731	0.986077	0.869163	0.953113	0.959017	0.995049	0.975835	0.956151	0.994943	0.949998	1.00682	0.896157	0.94369	0.994592	1.01288	0.993929	0.987805	0.91441	0.994543	0.843205	0.984238	0.969897	0.979877	0.984266	0.983379
ybgJ	1.10385	1.08243	1.01273	1.20228	1.04645	1.07576	1.06891	1.01777	1.02447	1.085	1.08696	1.06693	1.12485	1.03603	1.00163	0.964595	1.06649	1.08469	1.028	1.04724	1.07136	1.02994	1.18536	1.05884	1.04681	1.13774	1.01282	1.08151	1.0545	1.04626	1.14455	1.07768	1.08675	1.0109	1.02992	1.07868	1.08429	1.08027	1.00958
ybgK	1.06397	1.08226	1.01691	1.03523	1.04515	1.00012	1.00611	0.963565	0.975471	1.02602	1.02682	1.06126	0.855446	1.07441	1.02066	1.01927	1.04037	1.04772	1.0966	0.964641	1.03654	1.04432	0.998861	0.975147	1.05132	0.949832	0.989689	1.08836	1.02349	0.946951	0.980541	0.988236	0.988888	1.05948	1.05665	0.968326	1.13325	1.03307	1.08262
ybgL	1.01894	0.891978	0.928929	1.00086	1.14008	1.12873	1.03651	1.00633	0.978809	0.876712	0.982807	1.01896	1.00603	1.05752	0.962779	1.06256	0.889507	1.06253	0.875978	1.06531	0.971143	0.941352	1.05463	0.999102	0.97465	1.04201	0.9116	0.961923	1.09882	1.09431	0.992737	1.01534	1.05465	1.09538	1.05041	0.591047	1.03237	1.0757	0.985703
nei	1.10821	1.00961	0.995815	0.96262	1.00326	1.00923	0.9758	1.06276	1.02968	1.03034	1.05066	1.02685	0.980026	0.993279	1.04491	1.02503	1.03016	0.954217	0.904418	1.08077	1.0564	1.09757	1.07386	1.08943	1.10508	1.03819	0.949653	1.05162	0.988161	0.982026	0.952337	0.988467	1.02959	1.02583	1.0777	1.07665	1.08083	1.03851	0.950458
abrB	0.985506	1.14106	1.08682	1.10097	1.04943	1.0391	0.913775	1.00242	1.05473	1.05217	0.965702	1.10277	1.21283	0.927922	1.06011	0.994399	1.0588	0.78417	1.14395	1.021	1.03081	1.09477	1.04894	1.03181	0.966998	1.0114	1.05007	1.01751	1.14042	0.948445	1.00249	1.03357	1.04739	0.97659	1.11336	1.10218	1.17489	0.972532	1.00996
ybgO	1.01612	0.955894	0.96924	0.956497	0.958783	0.917016	0.880797	0.968507	0.985043	0.902495	0.973678	0.998957	0.896494	0.964883	1.01768	0.902248	0.934901	0.978174	0.940267	0.97842	0.950572	0.989964	0.937459	0.918188	0.945375	0.936241	0.967868	0.938158	1.00221	0.980412	0.990672	0.969858	0.929888	0.9752	0.995416	0.96219	0.874193	0.926221	0.992218
ybgP	0.969318	0.979057	1.01545	0.989702	0.998693	1.0307	1.10498	1.06575	0.990574	1.04055	1.04027	0.95841	1.02609	1.00085	1.01296	1.02759	1.05133	1.00838	1.00344	1.11776	1.00948	0.991289	0.988383	1.0105	0.96427	1.04597	1.04947	1.02665	1.00984	0.996704	1.04441	0.991278	1.00882	0.986469	1.00737	1.02389	1.01961	1.03359	1.02556
ybgQ	1.04219	1.04642	1.06296	1.03718	1.04157	1.02141	0.934135	0.953125	1.0377	0.951263	0.976392	1.03106	1.08015	1.02058	1.03126	1.03229	0.960408	0.995591	1.0402	1.04315	0.997916	1.03967	1.00654	0.990126	0.993166	1.00434	1.03852	1.04513	0.98806	0.943177	1.02105	0.991363	0.9943	1.07972	1.00438	1.07842	1.06549	1.01827	0.978488
ybgD	0.988213	1.10475	1.09382	0.953507	1.06928	1.09513	1.11512	1.07331	1.08738	1.10457	1.1867	0.990808	1.09709	1.01144	1.04663	1.0392	1.10086	1.08091	1.00522	1.09433	1.1215	1.02681	1.17507	1.08897	1.01298	1.13927	1.10061	1.06917	1.03518	1.1209	1.12121	1.08469	1.10712	1.12447	1.08347	0.930759	1.11144	0.977187	1.05749
gltA	0.991097	0.984543	0.907425	0.831791	0.783173	0.868356	0.940336	1.105	0.853238	1.00465	0.939913	1.00792	0.767042	0.7845	0.933168	1.14452	0.836582	0.747537	1.0804	0.940935	0.896644	0.896458	0.958728	0.985088	0.827745	1.00754	0.953763	0.905552	0.900162	0.870844	0.936973	1.09773	0.944363	0.885853	0.948998	0.883624	1.07812	0.946314	0.6889
sdhC	1.13099	0.977448	1.25972	1.01685	1.10263	1.11181	1.09908	1.15701	1.19261	1.16174	1.1316	1.01824	1.15979	1.02885	1.1644	1.1753	1.04248	1.07759	1.11095	1.05675	1.07961	1.13768	1.12404	1.10296	1.07677	1.11928	1.13062	1.01778	1.1132	1.02838	1.01222	1.06187	1.07762	1.2053	1.09582	1.12845	0.964802	1.11997	0.991564
sdhD	0.857393	0.370044	0.769841	0.757251	1.00643	0.756704	0.927667	1.19458	0.757593	0.897093	0.761538	0.962328	0.642777	0.54112	0.805317	0.785288	0.990312	0.564014	0.757176	0.874571	0.815785	0.736149	1.2462	0.83841	0.841486	0.885563	0.842465	0.808877	0.818904	0.743855	0.863273	0.998404	0.859036	0.797606	1.01813	0.515558	0.686827	1.15031	0.515311
sdhA	1.15346	1.06548	1.08551	0.831704	1.32075	1.14636	1.48011	1.27602	1.17097	1.10628	0.999538	1.10353	1.43433	1.2095	0.99142	1.2514	0.903384	0.873992	1.24453	1.11421	1.21772	1.07459	0.997253	1.20737	1.12164	1.15863	1.04848	1.15201	1.1466	1.17325	1.03155	1.0512	1.12959	1.20748	1.0683	1.19613	1.17952	1.12651	1.0553
sdhB	1.05416	1.08046	0.80004	1.6572	0.959497	0.943174	1.21945	1.22258	0.982246	0.984109	1.04022	1.26549	1.15809	0.875567	0.983183	1.09523	1.07346	0.746564	1.09053	1.0021	1.21288	1.04662	1.21899	1.17122	0.737537	1.24021	1.17871	1.0871	1.1719	1.12171	1.0646	1.29251	1.27532	1.06764	1.10181	0.678857	0.80424	1.22632	0.734782
sucA	0.959743	0.781219	0.81947	0.950538	0.651475	0.815706	0.93058	1.33169	0.865487	1.10565	1.14089	0.817417	0.828688	0.6821	0.993276	0.981842	0.865166	1.06356	0.977444	0.936342	0.887118	0.94385	0.90199	0.901975	0.999219	0.967899	0.821647	0.920064	0.980977	0.903876	0.894072	0.933614	0.923953	1.00975	0.84595	1.08823	1.00928	0.914758	0.909821
sucB	0.943879	0.767478	0.732143	0.750317	0.49198	0.878168	0.913114	1.48916	0.916156	1.06685	1.42831	0.826865	0.616037	0.595161	1.14425	1.11267	0.79342	1.42619	0.841257	0.680757	0.686163	0.542177	1.2229	0.64357	0.899267	0.880842	0.906537	0.985275	0.869099	0.851286	0.882906	0.889724	0.877262	0.979477	0.827388	0.937496	0.891764	0.887194	1.1
sucC	0.965533	1.02522	0.863303	0.929839	0.640839	0.940129	1.06351	1.05845	0.877539	0.95877	0.916452	0.855164	1.00348	0.775221	0.814504	1.00381	1.08694	0.988572	0.977068	0.765284	1.16275	0.839752	0.930974	1.08037	0.94185	0.925026	0.951975	0.9517	0.952309	1.02542	0.998801	1.08018	1.02124	1.05903	0.984856	0.849719	0.709647	1.03102	0.679242
sucD	1.07343	0.967511	1.03103	0.8445	0.851664	0.927646	0.950759	1.22124	0.816589	0.946187	1.07332	1.01942	1.02368	0.743182	0.981852	0.909621	1.01124	0.726909	1.05669	0.959333	1.09567	1.0526	1.00561	1.03144	0.916308	1.08136	0.93095	0.998679	0.980177	0.891247	0.912394	1.06428	0.946591	0.846769	0.953837	1.10738	1.12554	0.98059	1.05214
mngR	1.04127	1.01403	1.02837	0.895763	1.02729	0.984049	1.09183	0.930836	0.937067	0.963862	0.925666	0.962714	0.991043	1.02225	0.9711	0.949466	1.19276	0.982053	1.08709	1.01085	0.940304	1.02603	0.960357	0.908795	1.00158	0.877002	1.04423	1.01907	1.00912	0.92447	1.01248	1.02603	1.05361	0.923767	1.01954	0.914039	0.896006	1.02326	1.10319
mngA	0.979497	0.990077	1.02972	1.00818	1.02454	1.023	1.00657	1.01346	1.02533	1.02869	0.95061	0.982187	1.12779	1.01841	1.01607	0.973672	1.14777	1.12335	1.02128	0.982584	0.958002	0.960092	1.0301	0.991836	0.98914	0.996009	1.00858	1.05068	1.01381	1.00969	1.00717	0.982466	0.980999	1.11651	1.02428	1.01411	1.03013	0.909806	1.02105
mngB	1.01002	1.05008	0.972875	0.945682	1.09801	1.0107	1.00564	1.02702	0.991241	1.00847	0.949918	0.987687	1.10397	1.05524	1.00154	0.989215	1.13956	1.05819	1.02497	1.09741	0.993567	1.00207	0.927354	0.980685	1.03522	1.02863	1.01321	0.967752	1.01808	1.04994	0.975156	1.04297	1.01354	0.882541	1.03072	1.02941	1.02835	1.02141	1.04095
cydB	1.53267	1.53267	1.53267	1.53267	1.53267	1.53267	1.53267	1.27474	0.71415	1.53267	1.67314	1.67314	0.650681	1.63903	1.67314	1.67314	0.973259	1.13924	1.35624	1.75721	1.17202	0.71964	1.16432	1.77531	1.70216	1.18275	1.69514	1.43979	0.922459	1.15056	1.33659	1.88589	1.56025	1.0211	1.59056	0.882676	0.759914	1.52843	1.3009
cydX	1.49057	1.49057	1.49057	1.49057	1.49057	1.49057	1.49057	1.49057	0.553505	1.49057	1.76389	1.76545	0.859548	1.36696	1.42435	1.18912	0.925154	1.13676	1.20692	0.917639	1.36189	1.57552	0.839739	1.64089	1.26924	1.51815	1.30725	1.21934	1.28092	1.21079	1.20161	1.32158	1.3034	1.42216	1.28693	1.2958	1.32261	1.34235	1.40974
ybgE	1.0195	1.06565	1.00342	1.01312	1.12554	1.04257	1.02087	1.03585	1.03416	1.02211	1.01643	0.995658	1.11177	1.07958	1.0649	1.02754	1.00287	1.09337	1.01107	0.99548	1.027	1.08591	1.02314	1.048	1.02616	1.06477	1.01432	1.05415	1.011	1.04428	1.01783	1.01766	1.04097	1.01461	1.00973	1.06389	0.991165	1.05598	1.05192
ybgC	0.857714	0.931473	0.814938	0.971486	0.845135	1.01847	0.979663	0.992235	0.832894	0.958206	0.993725	0.990191	0.8865	0.993816	0.966864	0.965747	0.604296	0.616856	0.804701	1.02137	1.02312	0.957235	0.95197	1.00007	0.961619	0.831151	0.867484	0.924455	1.00873	1.05071	1.0029	0.993116	1.00083	1.00133	1.02563	0.775367	0.616102	0.922162	0.708384
tolQ	1.02264	0.925803	0.884549	0.983325	1.03943	1.1019	1.07539	1.05608	1.06664	0.952567	0.997128	1.06997	0.930684	1.07651	0.923638	1.06418	0.991968	0.982262	1.10222	0.983055	1.00804	0.97483	1.02701	0.960178	1.02201	1.04111	0.916812	1.00162	1.02322	1.01053	0.945595	1.01139	0.993898	1.003	1.11241	1.11315	0.920336	0.979597	0.972214
tolR	1.01908	0.879354	0.935005	1.06477	1.03924	1.04638	1.0703	0.971688	1.02885	0.981736	0.990978	0.921932	1.10094	1.07591	0.942658	0.992048	1.05578	1.01745	1.05141	0.96945	1.10914	1.0076	0.977319	0.949615	1.06632	1.07896	0.921369	1.01547	0.958735	1.00974	0.961946	0.949606	1.0055	0.988834	1.00569	0.981654	1.20552	1.04165	0.987212
tolA	0.960423	0.843517	1.11681	0.672404	0.930045	0.997526	1.08604	1.12117	1.02404	1.09885	0.945616	0.935865	1.24412	0.803527	1.0498	1.05883	0.950625	1.08308	0.972936	0.958142	0.948129	1.02279	0.968475	1.01605	1.02329	1.1141	0.971409	0.965455	0.913714	0.944604	0.94965	0.906001	0.962132	0.922179	0.922189	1.06935	1.25236	1.10492	0.998298
tolB	0.921409	0.935948	0.996302	0.802307	0.837877	0.841834	0.962862	0.828449	0.756655	0.948501	0.769529	1.01605	1.02476	0.965669	0.974616	0.915892	0.411163	0.679499	0.457223	0.95981	1.07095	1.14508	0.883295	0.893521	0.805595	0.96959	0.646907	1.06324	0.955265	1.07646	0.954052	0.999123	1.01357	0.914967	0.707194	0.836462	0.602676	0.868497	0.614899
pal	0.840758	1.20522	1.01395	0.959493	0.990636	1.1704	1.23106	1.07294	1.04611	0.75715	1.11845	1.12495	1.08343	1.11343	0.963698	1.067	0.490537	0.63644	0.586265	1.20905	1.14217	1.25423	0.974884	1.04518	0.737086	1.14458	1.07159	1.03895	1.20761	1.18188	1.10604	1.16208	1.17572	1.23381	1.12646	0.501932	1.04695	0.921981	0.86081
cpoB	1.04911	1.0472	1.0489	1.13023	1.05151	1.05873	0.958129	0.988814	0.996664	1.01732	1.01671	1.09451	1.15145	1.07073	1.08075	1.06422	0.765965	0.99579	1.04248	0.999661	1.10205	1.00792	0.974016	1.07097	1.03154	0.978446	1.01824	1.03506	1.08594	1.04341	1.03806	1.03192	1.05374	1.07003	1.03315	0.984763	1.01958	1.02549	0.951477
nadA	1.01013	1.06986	0.996348	1.03452	0.880793	1.00366	0.952152	1.00508	1.04587	1.00484	1.02359	1.06074	0.96884	0.963801	1.01281	0.917736	0.978443	0.97339	1.03202	0.938851	0.988746	0.973837	0.994683	1.03042	0.972702	0.964384	1.00914	1.06173	0.976722	0.933853	0.943462	0.970904	0.961522	0.979366	0.994115	1.06501	1.11086	0.970356	0.986231
pnuC	0.981688	0.963734	1.00093	1.03422	0.949897	1.00432	0.970166	0.973051	0.999173	0.991734	0.948207	0.971459	0.991179	1.03327	0.983874	0.996711	0.988891	0.959146	1.01315	0.980409	0.962023	0.952512	1.02324	0.960086	1.01435	0.942661	0.987495	0.975179	0.986872	0.986526	0.995592	0.997271	0.951593	0.977733	1.03116	1.0063	0.954581	0.936669	0.995631
zitB	0.966048	1.02918	0.953182	1.01545	0.977024	0.947466	0.986445	0.99532	0.997895	0.972901	1.01831	1.006	0.84064	1.01691	0.991142	1.018	1.0063	1.00861	1.04679	0.968784	0.916126	0.970053	0.999541	0.999711	1.04059	0.927986	0.9354	0.993768	1.02857	0.975559	0.99189	1.02915	0.993555	0.924485	0.975325	1.03327	1.00693	0.963324	1.00374
ybgS	0.963017	1.02005	0.973672	1.07009	1.01525	0.946968	0.966467	0.879116	0.932789	0.856752	0.94402	1.02586	0.978704	1.03471	0.958978	0.967988	0.787706	0.971672	1.02357	1.009	0.940539	0.97622	0.938094	0.934248	0.983705	0.904205	0.982272	0.963596	0.9811	0.988243	1.0409	1.03268	0.959725	0.96966	0.943743	0.853359	0.916889	0.973326	1.00029
aroG	0.939921	0.996398	0.963727	0.965271	0.964149	0.965333	1.04825	0.993902	0.979686	1.00278	0.995492	0.964073	1.04033	0.958182	0.988359	1.00337	0.964619	0.934884	0.992979	0.978911	1.03654	0.968743	1.04353	0.973889	1.00139	1.04266	0.96741	0.940382	0.960002	0.9638	1.00104	1.02646	1.0073	0.895727	0.993471	1.00083	1.07679	0.962527	1.01613
galM	0.925578	0.954207	0.892577	1.00871	1.07357	0.88803	0.926948	0.97309	0.910922	0.942418	0.972476	0.990813	0.913441	0.89624	0.9674	1.0791	0.928322	0.945142	0.926216	0.909957	1.02713	0.914654	0.971495	0.977985	0.95919	0.929419	0.93099	0.932534	1.02306	1.03786	1.00778	0.966004	0.961248	0.921849	1.01803	0.855152	0.921977	0.919188	0.940383
galK	1.02792	1.00634	0.979592	0.935292	1.06292	1.00836	1.0313	1.02069	0.981795	0.997536	1.06133	1.00699	0.914348	1.02018	0.958992	1.00341	1.04876	0.931878	1.05065	0.998138	1.00534	1.01935	0.949553	1.02553	0.961866	1.02691	1.01611	0.964319	1.03572	1.05162	1.02353	1.02728	0.99197	0.898636	1.03582	0.981737	0.985137	1.00839	1.03154
galT	1.00899	1.00492	0.991451	0.999688	1.04893	1.0307	1.0761	1.06266	0.96626	0.962005	1.05013	1.07408	0.928383	0.95924	0.994476	1.00469	1.07211	1.07726	1.03357	0.988491	0.989382	1.01758	1.01298	0.971366	0.956408	1.00506	1.06336	1.03685	0.99011	1.05456	1.06572	1.04621	1.05142	0.966559	1.04163	1.02118	0.912319	0.996858	1.03774
galE	1.03369	0.992753	1.0371	0.946073	1.05104	1.04834	1.04474	1.03774	0.955554	0.994068	1.00664	0.982567	0.950864	1.03749	1.00719	1.00723	1.0699	1.06591	1.02883	1.01061	0.986445	0.977997	1.02591	0.989524	0.980901	1.00883	1.03521	1.00986	1.02132	1.01619	1.02166	1.0121	1.02437	0.954782	0.986335	1.04027	1.10954	0.962983	1.02118
modF	1.00466	0.979301	0.967021	0.979237	1.13391	0.98271	1.00688	1.0086	0.991035	1.00689	1.01999	0.986442	0.962128	1.0297	0.997983	0.996106	0.99124	1.06193	0.983672	1.0081	1.04444	0.96279	0.970509	0.965614	1.03635	0.973038	1.04229	0.98531	0.956142	1.04115	1.03678	1.01915	1.01468	0.934958	1.02196	1.00934	0.930323	0.972413	1.05565
modE	0.954028	0.959644	0.990991	1.06027	0.987827	0.994569	1.00583	1.06049	0.982842	1.0022	1.04554	1.02157	0.907338	0.926892	0.966675	0.978009	1.02907	0.944145	0.994393	0.98728	1.00297	1.00212	0.970799	1.10298	0.963853	1.09923	1.0045	0.948562	0.978695	1.02426	1.01458	0.977818	0.947398	0.948659	1.07131	0.965588	0.910121	1.02006	1.03299
acrZ	1.01619	1.06498	0.97024	1.02577	1.10078	1.02082	1.00234	0.994085	1.00347	1.02685	0.988338	0.976963	1.00373	1.04143	1.09536	1.02048	1.04573	1.00865	1.00843	0.975927	1.01625	1.0311	1.05137	1.00521	0.991518	1.08794	0.984251	1.01338	1.01308	1.01563	1.01286	1.02772	0.99449	0.986803	0.980298	1.0779	1.04838	1.06967	0.966459
modA	1.02542	1.04618	1.03114	1.0323	0.974224	0.972868	1.0021	0.898428	0.925184	0.920434	0.970807	1.00988	0.910697	0.972341	0.907336	1.01103	1.05316	1.01654	0.976207	0.965066	0.977519	0.958545	0.988846	0.951358	1.03124	0.942322	0.748382	0.955184	0.931651	0.914712	0.956517	0.87072	0.938729	0.950199	1.02685	1.06026	1.00314	1.00862	1.13358
modB	0.95671	0.995202	1.01741	0.940378	1.014	1.06776	1.0531	1.10595	0.981732	1.01957	1.0443	0.999666	1.00259	0.976521	1.01383	0.987011	1.0422	0.993148	1.02079	0.990705	1.04466	1.00836	0.967494	1.00434	0.976575	1.10746	0.967945	0.97078	0.982962	1.08533	1.02756	0.969867	0.98238	0.949835	0.963877	1.0001	0.978923	1.03886	1.03551
modC	1.02514	1.01283	0.986058	0.904029	0.891307	1.00313	1.02969	1.07848	0.887866	0.990707	0.974721	0.960336	0.969005	0.886441	0.918997	1.02523	1.08889	0.965113	0.96963	1.0024	0.968639	0.959157	0.98541	1.01354	0.961718	1.12958	0.942732	0.950523	0.928524	1.01404	0.944402	0.972926	0.964446	0.855995	0.940295	1.02739	1.04396	1.06304	1.01816
ybhA	0.983567	0.998178	0.935182	1.05855	1.04297	0.98469	0.968107	0.949616	0.972178	1.01039	1.00278	1.00857	1.04632	0.965153	0.974216	0.936305	0.992256	0.954274	1.01465	1.00383	1.03252	0.98157	0.989277	0.977728	0.959885	0.979135	0.966107	0.983018	1.04888	1.01436	0.995183	0.998836	0.933511	1.00738	1.0259	0.925614	0.955975	0.998987	1.00001
pgl	1.05951	1.04858	1.12608	1.04424	1.07947	1.00119	1.04207	0.966647	1.09435	1.04945	1.00886	1.03382	1.11266	1.06925	1.05476	1.02981	1.12379	1.03433	1.09107	1.07435	0.977302	1.07494	0.961313	1.01399	1.0846	1.01753	1.03174	1.0218	1.07801	1.01811	1.01307	1.03632	1.0435	1.07696	1.04548	1.09438	1.01215	1.05995	0.992552
ybhD	0.978994	1.02448	0.95098	1.04251	1.00321	0.940561	0.916713	0.945376	0.974813	0.926023	0.993253	0.995013	0.921218	0.93473	0.952259	0.981525	1.02632	0.959676	1.0088	0.97185	0.995882	0.956621	0.894705	1.00163	0.956478	0.937347	0.983484	1.03055	0.962325	0.93433	0.970576	0.974504	0.969997	0.976112	0.942454	1.01754	1.07421	0.938767	0.998758
ybhH	0.954974	0.928978	1.04211	0.950759	0.960032	0.985689	0.968571	0.940032	0.993764	1.02456	0.925872	0.980238	0.935721	0.984435	1.01593	0.968375	0.969846	1.0219	0.902692	0.971503	0.995344	0.994555	0.896865	1.00451	0.973479	1.01049	0.931043	0.998793	0.907433	0.91584	0.895725	0.939119	0.949035	0.966854	1.03136	1.02804	0.941005	1.00704	1.00169
ybhI	0.949144	1.00918	1.01418	1.01257	0.999776	0.964674	1.02106	0.957378	0.895579	0.987103	0.995263	0.96654	0.900999	0.969294	1.00647	1.03378	1.03702	1.00829	1.00322	1.02119	0.925855	0.929208	1.00078	0.959411	0.920987	0.967587	1.00845	1.05357	0.94016	0.969917	1.05085	0.983854	0.941216	1.06813	0.990845	0.9312	0.918364	0.950934	1.00689
ybhJ	1.07569	1.07609	0.935192	0.952249	0.939706	1.00288	0.963437	1.03935	0.940755	0.994514	0.943133	0.971855	1.07883	0.948451	0.924682	0.975552	0.889882	0.995478	0.965421	0.972529	0.99761	0.968051	1.00412	0.972728	0.956851	1.04346	0.949576	0.987677	1.00646	0.966265	0.993113	0.932479	0.97318	1.04981	1.00302	0.98843	1.02044	0.978688	0.962769
ybhC	1.07525	1.10434	0.973182	1.03134	1.00743	1.03981	1.01827	1.04285	1.00354	1.03912	1.05654	1.06075	0.986102	1.0626	1.00688	1.03545	1.00729	1.13963	1.0227	1.01588	1.01954	1.03249	1.04381	1.00032	1.04268	1.02737	1.02795	1.02707	1.05051	1.01808	1.04159	1.00786	1.00252	0.995169	1.0579	1.101	1.01624	1.04923	1.06391
ybhB	1.13236	1.13464	0.998223	1.10107	1.06856	1.01908	0.983361	1.04101	1.09289	0.99329	1.00323	1.03828	1.08222	1.06012	1.08441	1.06219	1.45677	1.00914	1.12415	0.989423	1.05683	1.05415	1.07489	1.04912	1.07911	1.02136	1.0605	1.02094	1.07196	1.08083	1.07179	1.08738	1.0685	1.03712	1.06057	1.00565	0.965461	0.988326	1.13097
bioA	1.1633	1.03722	1.13727	1.184	1.20227	1.20592	1.22756	1.12814	1.06565	1.09655	1.1501	1.17801	1.14168	1.12686	1.05155	1.10196	1.1146	1.06868	1.0892	1.18085	1.15558	1.1651	1.20495	1.12934	1.22597	1.22597	1.22597	1.22597	1.22597	1.15461	1.14973	1.16849	1.16369	1.20665	1.1443	1.12211	1.02101	1.08677	1.16161
bioB	1.03802	0.972343	1.00632	0.985668	0.968061	1.00646	0.975764	0.966838	0.987646	0.976799	0.996855	0.984554	1.03003	0.996771	0.964245	1.00423	0.9821	0.98517	0.985032	1.01455	1.03979	0.98059	0.967779	0.984827	1.02968	0.981592	0.983422	0.976734	0.973906	0.997188	0.997571	0.983683	0.990535	1.04961	0.981069	0.964575	0.983991	0.961025	0.972184
bioF	0.914284	0.977017	0.974954	0.980264	0.991761	0.990581	1.04144	0.989901	0.991431	1.00725	1.02953	0.954646	1.01439	0.944101	0.985482	1.02019	1.00522	0.93051	1.02554	1.00679	0.984296	0.96128	1.02898	1.01111	0.936401	1.04739	1.02649	0.997984	0.979884	0.99986	1.00642	1.00278	0.995549	0.944362	1.07716	0.946072	0.984063	0.985219	1.01062
bioC	1.02403	0.998902	1.01601	0.994429	1.03807	1.02833	0.96423	0.966648	0.967265	0.95081	0.991865	1.00578	0.914928	0.986535	0.970413	1.00429	1.005	0.99132	0.99173	1.00416	0.967345	0.966134	1.01941	0.978235	0.992247	1.00065	0.961475	1.01418	0.980678	1.00181	0.955284	1.01397	1.01846	0.935379	0.996932	0.982936	0.986177	0.984948	1.02234
bioD	1.00129	1.03453	1.04149	0.995716	1.05316	1.11036	1.06052	1.04737	1.04082	1.04068	1.07194	1.04663	1.02747	1.01712	0.973157	1.03835	1.06487	1.05465	1.07972	1.03262	1.0038	1.05812	1.0556	0.965864	1.03081	1.01059	1.09338	1.03678	1.01675	1.05841	1.07544	1.04236	1.02194	1.09473	1.07118	0.979017	1.02801	0.993601	1.04442
ybhU	1.00328	1.06454	1.00963	1.10857	1.08036	0.998365	1.10819	1.04951	1.06686	1.0993	1.01252	1.05035	0.996592	1.12205	1.06477	1.07549	1.16549	1.17747	1.05294	1.13136	0.987348	1.00238	1.05844	1.03662	0.848808	1.14364	1.09752	1.09058	1.17516	1.00641	1.06926	1.0185	0.989348	1.20111	1.18289	0.968678	1.0054	1.05711	1.11512
uvrB	1.03312	1.00128	0.995485	0.990555	1.00788	1.02325	1.05345	1.00009	1.00384	0.971522	1.02908	1.03841	1.01174	0.99456	0.974297	0.989344	1.06294	1.04111	1.03265	1.00152	0.99867	0.973828	0.998662	1.00948	1.00037	1.04354	0.988705	1.01204	0.988763	0.984435	0.999674	1.03993	1.03354	0.982203	0.966356	1.03746	1.05336	1.00029	0.977281
ybhK	1.04247	1.02136	1.02258	1.04164	1.05223	1.01154	0.949031	1.00644	0.974577	0.938698	0.99198	1.02365	1.01726	0.94679	0.979499	0.984549	1.09154	0.988815	1.02259	0.968961	1.02197	0.987108	1.08626	1.00004	1.03603	0.969345	0.948987	1.05232	1.0291	0.979354	0.995403	1.00507	0.999945	0.982086	1.05697	1.06745	0.95239	1.06073	0.984422
moaA	1.00833	1.02842	0.96755	1.08666	1.00195	0.977394	1.05136	0.98396	0.977923	1.03129	1.00848	1.04391	0.927653	1.02663	0.929388	1.00263	1.05194	0.996222	0.953653	1.0309	1.03334	1.00981	1.06603	0.971298	0.948658	1.04079	1.0541	0.990026	0.974714	1.01139	1.0764	1.03689	0.98226	0.970976	1.04301	1.01037	0.923164	1.0303	1.01709
moaB	1.00454	1.01392	1.00298	0.967355	1.08466	1.01055	1.0314	0.987221	0.986825	1.01478	1.00997	1.00756	1.02303	0.996278	1.01346	1.0283	1.01344	0.942932	1.0104	0.999384	1.04171	1.01245	1.04358	1.02627	0.979686	1.01581	1.02787	1.01037	1.02662	0.988762	1.04061	1.02031	1.01787	0.974165	1.07546	1.00102	1.00323	1.02654	1.01138
moaC	0.926455	1.03968	1.036	0.957086	0.946541	1.00159	1.08291	1.03632	0.940805	0.994166	1.04726	1.03342	0.877104	0.954075	1.00103	1.00744	1.02341	0.927656	0.967917	0.966316	1.09092	1.0088	1.03889	0.976754	1.04329	0.979779	0.969211	1.02386	1.07597	1.02545	0.970427	1.02541	0.951836	1.02497	0.865949	0.897372	0.990345	1.07203	0.929276
moaD	1.00147	1.02174	0.977976	0.897096	0.936251	0.971895	1.00359	0.986696	0.939988	1.00101	1.04462	0.97371	0.957644	0.91338	0.949724	0.964946	0.949809	0.935513	1.00532	0.962141	0.981392	0.954579	1.00358	0.973075	0.972391	0.977025	0.987695	0.952488	0.970625	0.935666	0.954812	0.941726	0.9588	0.926884	0.984785	1.02349	0.987386	0.983253	0.985599
moaE	1.01316	1.00734	1.01678	0.959335	1.05428	1.06352	1.06788	1.03391	1.00191	1.00627	1.06356	1.09136	1.02681	0.953323	0.953925	1.03343	1.00831	1.03511	0.980193	1.03752	1.01592	1.00707	1.00492	1.15582	1.00355	0.949708	1.05615	1.01986	1.09018	1.01569	1.00936	1.02027	1.01367	1.00025	1.01967	1.01729	1.07486	1.03949	1.05108
ybhL	1.08344	1.14753	0.838832	1.19149	1.06641	1.09857	1.03978	1.0113	0.914453	1.17547	0.995151	1.13463	1.17687	0.949771	0.936653	1.02996	1.09624	1.31062	1.11614	1.09123	1.11443	0.642256	1.20463	1.11713	1.26771	1.00564	0.890861	1.02197	1.00305	1.12183	1.08785	0.953373	1.15081	1.10629	0.590485	1.205	0.930046	0.948707	1.14429
ybhM	1.00407	1.10052	1.03794	0.978944	0.997231	1.07329	0.933703	1.02646	1.01768	0.962825	0.991434	1.09138	0.975226	1.07572	1.04559	0.973231	1.01032	1.02344	1.09839	1.03129	1.00219	0.976914	0.979427	1.00345	1.02199	1.02146	0.984115	1.02152	1.02362	1.03191	0.955569	0.947314	0.954257	0.954171	1.07507	1.03126	1.07079	1.04161	1.0194
ybhN	0.978493	1.03383	0.917064	0.975165	1.04438	1.01555	1.07814	0.997772	0.98486	0.998689	0.953011	1.09127	1.01745	1.06659	0.987028	1.01288	0.942099	0.893652	0.987235	1.00954	0.934139	1.04892	1.01347	1.03758	1.02643	1.05256	0.987705	0.998827	0.961347	0.91321	0.987601	0.990568	1.04161	0.88859	1.05174	1.04685	1.06243	1.00505	1.02353
clsB	0.966801	1.01775	0.973257	0.924798	1.07561	0.969244	0.991662	0.990698	0.965054	0.961886	0.988727	0.963872	0.918178	1.00199	1.03944	0.987619	0.984397	0.920781	0.980553	0.991528	0.952125	0.974812	1.0762	0.971128	1.01762	0.979189	0.956326	1.02809	0.930947	0.964493	0.977558	0.989167	0.990552	0.962852	0.969171	1.04766	0.964954	1.01476	0.954339
ybhP	1.00101	1.10619	1.08923	1.10569	1.13446	1.08391	0.997508	1.07938	1.12155	1.03553	1.09324	1.09652	1.0671	1.07021	1.02635	1.10944	1.0746	1.12999	1.1471	1.02453	1.01174	1.04935	1.08705	1.06147	1.00352	1.09483	1.13325	1.04814	1.08176	1.08053	1.00269	1.11764	1.03946	1.0325	1.15513	1.15973	1.14479	1.09435	1.10564
ybhQ	1.00737	1.10968	1.00676	0.969169	0.960542	1.0606	0.957412	0.970626	0.996381	1.03545	1.06065	1.03016	1.00007	0.978123	1.02881	1.01658	0.874764	0.928919	1.00731	0.973532	1.05742	1.04118	1.02149	1.01651	0.981323	0.9873	1.05282	0.99961	1.07418	0.98772	1.00381	0.99337	0.993587	0.929905	1.13849	0.993991	0.992947	1.04035	1.07925
ybhR	1.06287	1.07601	0.944374	1.06538	1.0658	1.03217	1.08242	1.05777	0.960839	1.0378	1.05877	1.03478	1.09026	1.02795	0.973163	1.06153	1.00508	1.06046	1.04911	1.01793	1.00783	1.01901	1.08018	1.03173	0.953112	1.0638	1.08084	1.0529	1.08523	0.962467	1.03741	1.11235	1.03668	1.04232	1.08849	1.00183	1.01113	1.03675	1.09732
ybhS	0.971274	1.09684	0.952116	0.949268	1.03871	1.03925	1.0068	0.989731	0.978822	0.982473	1.03693	0.985621	0.883067	0.982561	1.00327	1.01089	1.04436	1.01794	1.04033	1.02378	1.02609	0.974092	1.01681	0.867668	0.913976	1.01511	1.08806	0.952353	0.979137	0.922685	1.0413	1.06834	0.989812	1.00436	1.03411	0.95679	0.956528	1.01919	1.11285
ybhF	1.01835	1.08463	1.0229	0.999808	0.990676	0.997493	0.981803	1.00424	1.00525	1.01922	1.01526	1.05183	0.950708	0.987408	1.01776	1.03109	1.06673	0.923887	1.0408	1.03061	1.02605	1.04159	1.0147	1.04806	0.986079	1.0146	0.997138	1.06667	1.00214	1.00155	0.991082	0.998088	1.01855	0.890178	1.02587	1.03311	1.02359	1.02621	1.04563
ybhG	1.08472	1.04639	0.984736	1.02391	1.03128	1.01275	1.01512	0.975428	1.0254	0.959761	1.06759	1.06388	0.981942	1.00564	1.01885	1.01582	1.02339	0.941341	1.02607	1.00056	1.00949	1.06289	1.0008	1.04644	0.990694	0.989734	1.06435	0.996331	1.03965	1.02514	0.986988	1.04678	1.05669	1.00399	1.06414	0.929597	1.01082	1.07084	1.04365
cecR	1.0247	0.924059	0.992776	0.971554	1.07582	0.976934	1.06901	0.981615	0.97968	0.962658	0.998687	1.01319	1.01465	1.06445	0.996461	1.01515	0.861163	0.990869	0.974555	0.987463	1.04144	0.983929	0.996224	1.00285	1.03455	0.970753	0.978288	0.970159	1.02976	1.05789	1.00963	0.994593	1.00797	0.910827	1.00385	0.982238	0.952553	1.0046	0.983558
rhlE	1.04805	1.00258	0.997465	1.03777	1.11901	1.04454	1.08814	1.02026	0.966872	1.03779	1.00088	1.00951	1.11966	1.10085	0.996006	1.03322	1.03351	1.03419	1.10429	1.13608	0.987345	1.00083	1.01374	1.01691	0.98469	1.05752	0.939713	1.07702	1.10126	1.10084	1.06779	1.05292	1.04503	0.906377	1.02118	1.09907	0.998989	1.05298	1.05653
ybiA	1.10382	1.08064	0.94607	1.13616	1.07543	1.10095	1.0384	1.07158	1.10724	1.08687	1.07392	1.05821	1.08751	1.09147	1.02804	1.02625	1.0942	1.27099	1.03887	1.06227	1.06496	1.10391	1.15568	1.05861	1.07604	1.12487	1.07796	0.993278	1.12095	1.1059	1.05396	1.02868	1.14757	1.02874	1.04551	1.16289	1.22762	1.02848	1.0132
dinG	0.933212	1.02147	1.0184	0.873404	0.992995	0.951259	0.961388	0.958173	0.888861	0.976965	1.038	1.01973	0.942019	0.899742	0.933096	0.938167	0.92835	0.893431	1.03953	0.983192	0.908739	0.944401	1.00314	0.958162	0.941861	1.03495	0.936546	0.934099	0.987262	0.958308	0.946927	0.933952	0.96946	0.837031	0.997492	1.00423	0.986649	1.04238	0.983715
ybiB	1.05055	1.02509	0.98183	1.04812	1.12521	1.03339	1.05167	1.04253	1.00935	1.01828	1.05824	1.0917	1.04467	1.1241	1.039	1.02947	1.02929	1.03467	0.995327	1.09774	1.06052	1.05531	1.05347	1.0008	1.01867	1.05496	1.02479	1.02357	1.1086	1.07291	1.01651	1.03484	1.07038	0.984597	1.05849	1.07028	1.05472	1.0428	1.02448
hcxB	0.979433	1.08634	0.970688	1.13252	1.00454	0.998328	0.975937	0.992852	0.988886	0.988434	1.03095	1.10539	0.965718	0.980138	0.997483	0.964229	1.03685	0.951648	1.0107	0.980945	1.03602	1.07268	0.952684	1.02596	0.984913	0.98954	1.05927	1.01952	0.984567	1.02265	1.02348	1.00617	0.960622	0.940622	1.00951	0.978122	1.07394	0.988136	1.07382
ybiJ	1.02027	1.05436	1.026	1.05688	1.04037	1.01872	1.0025	0.938015	0.999635	0.988909	1.06321	1.05057	1.00201	1.03252	0.98935	0.983356	0.994144	0.971067	1.02122	1.02383	1.01373	1.02581	0.997011	1.02012	1.03494	0.96389	1.01588	0.989198	1.04431	1.05077	0.994926	0.975055	1.02665	0.980346	1.07624	1.00666	0.954345	1.01586	1.01161
ybiI	1.00825	1.03881	1.01731	0.963377	1.03898	1.0064	1.04092	1.03543	1.02454	1.00182	1.0128	0.989958	1.05854	0.965494	0.993745	0.983757	1.02052	1.01679	1.01352	1.01147	1.06811	1.01528	1.12369	1.03139	1.06647	0.988316	0.964983	1.05999	1.011	1.03648	1.04269	1.00076	0.984405	1.00617	1.09388	0.961048	0.971449	0.99419	0.985158
ybiX	1.04026	1.04154	0.92493	1.0387	1.07422	1.01116	1.00928	1.0222	1.01969	0.981064	1.01604	1.10757	1.01408	1.03721	1.03267	1.07236	0.991461	0.969419	1.05579	1.07942	1.0395	1.04863	0.98183	0.99338	1.02874	0.979748	1.02038	0.988908	1.06954	1.03767	1.04735	1.02547	1.01089	1.00826	1.07541	0.964682	0.986141	1.01941	1.04216
fiu	1.00486	1.01753	0.984459	0.982194	1.0668	1.01004	0.972298	0.993432	0.97717	0.984508	0.972885	1.01226	0.995946	0.999212	1.02068	1.04202	1.01447	1.01114	0.978177	0.997948	0.972016	1.02593	0.980927	1.01075	1.00901	1.02813	0.990461	0.982237	0.98682	0.98649	0.984079	1.00647	1.01201	0.909644	1.02657	1.03516	1.00194	0.981779	1.01209
mcbA	1.06244	1.06129	1.10138	1.05707	1.01862	1.15399	1.02014	0.984701	1.00624	0.97064	0.979227	1.06849	1.15438	1.09436	1.08866	1.08051	0.999648	0.974966	1.03582	1.12606	1.0625	1.0764	1.1549	1.06757	1.06209	1.00277	1.07673	1.04904	1.10598	1.11275	1.09141	1.09657	1.07692	1.00222	1.0904	0.974969	0.96417	1.0625	1.02846
rlmF	1.04401	1.07772	0.948732	1.14243	0.984213	1.02497	0.883233	0.9882	0.943894	0.988316	0.993991	1.09872	1.03713	0.9005	0.983474	0.961194	0.976389	0.882252	1.02155	1.05989	1.01881	0.972301	1.07967	1.00039	1.10593	0.944688	0.953345	1.01529	0.974449	0.952535	1.00638	1.00622	0.981282	0.917665	1.07973	1.03756	0.965113	1.03153	0.945383
ybiO	0.972353	1.01787	0.980963	0.951249	1.02505	0.984104	1.01498	0.975319	0.947825	0.984676	0.980865	0.993303	0.999878	0.978314	0.958128	0.973176	0.997934	0.992263	0.940233	0.9389	0.990058	1.0174	1.01293	0.969767	0.977584	0.998374	1.01167	0.964786	0.92609	0.982484	1.02602	0.996079	1.00281	0.933014	0.995857	1.00095	0.935972	0.96852	0.991192
glnQ	1.18935	1.25485	1.10347	1.1755	1.2023	1.27092	1.23872	1.16897	1.14757	1.17013	1.15238	1.19386	1.10754	1.20803	1.21572	1.18212	1.21053	1.19306	1.17866	1.17921	1.12863	1.21467	1.11148	1.29513	1.2494	1.2494	1.2494	1.2494	1.2494	1.16264	1.1247	1.22485	1.32796	1.25356	1.29308	1.08568	1.3554	1.20403	1.28573
glnP	1.08674	1.02938	1.11603	1.0777	1.12225	1.17439	1.08702	1.15992	1.03131	1.0212	1.1177	1.18461	1.08	1.07586	1.11341	1.0275	0.999117	1.12031	0.94128	1.17947	1.21074	0.928715	0.628429	1.21819	1.24547	1.40237	1.07906	0.830401	1.0789	0.708326	0.955472	1.06525	1.04184	1.25598	1.39247	1.06638	1.30989	1.22589	1.23921
glnH	1.02818	0.77824	0.963418	0.974505	1.17085	1.18177	1.23214	1.04533	0.937559	1.05825	0.949172	0.990969	1.00668	1.18897	1.05764	1.06642	0.979902	1.48184	1.48184	0.394599	1.48184	0.63504	1.48184	0.645054	1.28119	1.11928	1.05527	1.07564	0.791012	0.549388	0.67054	1.53823	0.542226	0.70755	0.542165	1.43276	0.849108	1.53969	1.38708
dps	0.996277	1.01046	0.928532	1.08345	1.04769	0.977973	0.966293	0.979916	0.949721	0.989045	1.01843	1.0148	0.968463	0.925509	0.932938	0.965742	1.02193	0.979931	1.01831	0.963573	1.0171	1.01559	0.953808	1.01082	1.01456	0.998372	1.00229	0.954691	0.989248	1.06762	1.00018	0.995027	1.01209	0.956019	0.986717	0.972939	1.02832	0.969745	0.977199
rhtA	1.01619	0.992918	0.980807	0.942416	1.08726	0.953426	0.975386	0.959265	0.993828	0.95339	0.956168	0.979904	0.957534	1.0707	0.948687	1.02165	1.01463	0.985373	0.943979	1.00139	0.989799	0.991993	1.05312	0.964373	0.964527	0.941065	1.05153	0.987309	0.972925	1.03277	1.03458	1.02199	0.986625	1.00518	1.01207	0.89559	0.929532	0.97169	1.04209
ompX	1.43905	1.43905	1.24975	1.02045	1.12858	1.24569	1.21327	1.43905	1.35129	1.43905	1.19298	1.13721	1.22685	1.14393	1.15157	1.17636	1.26645	1.36255	1.14987	1.15184	1.13402	1.16291	1.16403	1.15357	1.17834	1.23404	1.18456	1.13544	1.22867	1.12491	1.16022	1.22772	1.27652	1.14338	1.14615	1.0665	1.19965	1.22876	1.23488
opgE	1.03235	1.05206	1.00476	1.06593	1.02159	1.02152	1.03047	1.02871	0.980641	1.00054	1.02737	1.0246	1.0278	1.05737	1.02589	0.994845	0.996908	1.01199	0.996784	1.02579	1.01922	1.05141	1.03738	1.02664	1.03191	0.988255	1.04095	1.03972	1.01528	1.04523	1.01964	1.01405	1.02023	0.989349	1.05247	1.02377	1.00841	1.02734	1.00959
rybA	1.35021	0.953039	1.40554	1.06077	1.281	1.38653	1.02344	1.42779	1.39425	1.40371	1.14374	1.08485	1.22648	1.12098	1.18193	1.10207	1.16829	1.31836	1.05953	1.16384	1.16391	1.14677	1.13846	1.12731	1.17477	1.22075	1.13853	1.07431	1.2186	1.11753	1.12415	1.15562	1.21634	1.13554	1.24815	1.09849	1.13552	1.15445	1.1415
mntR	0.99355	1.0507	0.950834	1.01162	1.02055	0.992842	0.956884	0.967295	0.950159	0.959358	0.990346	0.983332	1.02216	0.977224	0.929098	0.967536	0.96253	0.972756	0.984208	0.981235	1.06067	0.96053	1.00747	0.980087	0.984468	0.992528	0.95162	1.00485	0.993348	1.02553	1.00211	0.966317	0.953463	0.993024	1.04731	0.973498	0.941683	0.967974	0.98865
ybiR	0.992972	0.976479	0.994933	0.972039	1.01954	0.993648	0.994311	0.975049	0.935718	0.960107	0.977839	0.968701	0.959426	0.970684	0.949952	0.966408	0.930813	0.974024	0.987209	1.04486	0.996821	0.985363	0.946834	0.962701	0.999922	0.928422	0.988484	0.962832	1.00653	1.0343	0.974822	0.977389	0.954927	0.92964	1.00939	0.992798	0.963096	0.965806	0.941189
ldtB	1.02797	0.974078	1.02048	1.05426	1.04423	0.937387	0.975764	0.912701	0.977248	0.961009	0.966561	1.02123	1.03483	0.962537	0.940762	0.987364	1.00212	1.07051	1.00941	0.956918	0.92375	0.975646	0.987381	0.97967	0.967923	0.922172	0.986395	1.03092	1.01007	0.906358	0.984149	1.00208	0.966843	0.923038	1.06052	0.991221	0.994482	0.976194	1.0602
ybiT	1.06294	0.935762	0.952542	1.11514	1.01972	1.00962	1.01503	1.02516	0.978358	0.927633	1.08271	0.993164	1.03205	0.974812	1.0086	1.05349	0.927742	0.861164	0.908158	1.0421	1.07185	1.02028	0.991515	1.09525	0.978111	1.14477	0.987593	0.963398	0.968248	0.971719	1.07511	1.01897	1.03353	0.965974	0.993343	1.028	1.05652	0.878829	1.00116
ybiU	1.00216	1.02491	0.916167	1.00961	0.972086	1.00231	0.965937	0.994094	0.938004	0.983403	0.970441	0.977746	1.05746	0.950617	0.957501	0.978891	0.965949	1.02412	0.969343	1.01935	0.948639	0.96115	0.988912	0.965615	1.06396	0.969418	0.967035	0.969668	0.958593	0.989744	0.990502	1.00252	0.99404	0.897051	0.955252	1.00702	1.02784	0.976953	1.01903
ybiV	1.0783	1.02416	1.03907	0.98703	1.12804	1.02821	1.07264	1.036	0.958296	1.05842	1.04554	1.00808	1.0787	1.05306	1.03387	1.04536	1.00144	0.929534	1.11526	1.05591	1.00087	1.05181	1.08956	1.03502	1.05994	0.99083	1.07534	1.08911	1.00839	1.06582	1.07124	1.08799	1.08303	0.977197	1.05772	1.00431	0.949064	1.04566	1.14889
ybiW	0.977849	1.00593	1.07136	1.02795	1.03277	1.05582	0.975511	0.871116	0.957019	0.97896	0.953453	1.02647	0.953295	1.0327	0.912224	1.02653	1.02321	0.971074	0.944101	0.961452	1.02127	0.954836	1.09859	0.958684	0.982583	1.02621	0.983263	0.910209	1.04971	0.990681	1.01839	1.01344	1.03632	1.02164	0.681396	0.947943	1.04144	1.01748	1.047
ybiY	1.00401	0.979934	0.982671	1.03917	0.95454	1.00793	0.986132	0.965024	0.961154	1.01661	0.976566	0.942959	0.956489	1.0104	0.996005	1.02265	1.03414	0.992456	1.01253	0.984235	0.9793	0.98484	1.04108	0.968077	0.985078	0.994037	1.00297	1.04103	0.952112	0.989441	0.964059	0.976297	0.983727	0.94012	1.01082	1.02718	1.04754	0.996427	0.989013
fsaA	0.949167	0.935389	0.991248	0.901069	1.06955	0.920466	0.956995	0.92013	0.891504	0.975634	0.961765	0.905441	0.847088	0.971562	0.941984	0.963619	0.973003	0.975191	0.951545	0.982217	0.985843	0.951287	0.904108	0.947257	0.972178	0.914768	0.941436	0.89249	0.991114	0.95301	0.948833	0.982688	0.943887	0.854469	1.0159	0.887944	0.993333	0.994408	0.993349
moeB	1.01521	1.02264	1.00553	0.999233	0.992011	1.04587	1.06263	1.01758	0.997955	1.00948	0.996551	0.996211	1.02529	0.969645	1.03218	1.01882	1.03978	1.02473	1.01675	1.05005	1.03161	1.02622	1.00678	0.978123	1.03385	1.00255	1.02794	0.988362	1.00994	1.02156	1.02998	1.02002	1.01319	1.01807	1.02911	0.956078	0.996632	1.02974	1.002
moeA	1.01092	1.05737	1.03307	0.936928	1.00586	0.976355	0.997979	1.00603	0.93752	0.971786	1.01534	0.98052	0.961875	0.90612	0.977338	0.999154	0.994373	0.9977	0.976489	1.00776	1.05972	0.950619	1.00309	0.982836	0.968114	0.983414	1.02721	0.945427	1.04976	0.97237	0.991777	0.978036	0.981548	0.908803	0.984204	1.04431	1.05217	1.02461	1.0118
iaaA	0.994385	1.03797	0.984331	0.988408	1.00705	1.05381	0.98398	0.971975	0.970993	0.994004	1.02689	0.954939	0.996556	0.997556	1.03661	1.01462	1.0281	0.942585	1.01782	1.04833	0.98369	1.01186	1.04829	1.01574	0.983676	0.990495	0.996191	1.02267	1.01837	0.974796	1.00023	1.02981	1.02925	0.984766	0.995093	1.00002	0.957901	1.01337	1.05182
gsiA	1.0058	0.961575	0.990331	1.01559	1.03745	0.986962	0.994326	0.986666	1.03692	1.03446	0.992554	1.00667	0.960349	1.02793	1.04475	1.0035	0.981528	1.02167	0.968959	0.982108	0.95215	0.986497	1.05951	0.997721	1.02007	1.0353	0.982758	0.985759	0.988072	0.984181	0.985902	1.05669	1.0264	1.00385	0.961634	1.02443	0.978678	0.991456	1.00655
gsiB	1.00477	1.01234	0.997346	0.984103	1.04254	1.03275	1.03027	0.965477	0.954388	1.02422	1.02357	0.948859	0.958947	0.992347	0.991934	1.0343	1.0349	1.03561	0.975684	1.01511	0.993965	1.03866	1.03038	0.96851	1.03034	0.937231	1.01573	1.00645	1.03462	1.05797	1.01768	1.03957	0.997486	0.964733	0.974762	1.0165	0.998601	0.957488	0.96963
gsiC	0.97302	0.950693	0.985692	1.00725	1.01313	1.0589	1.08349	1.05552	1.08262	1.06112	1.05942	1.05659	1.06648	0.941333	0.976297	0.994729	1.05131	1.03608	1.03787	0.967182	1.05624	1.00613	1.03432	1.09403	0.977796	1.10774	1.13042	1.01273	1.03571	1.04336	1.10433	1.03881	1.05187	0.965919	1.00406	1.03448	0.998016	1.00567	1.13595
gsiD	1.04746	0.948019	1.04053	1.08178	0.925292	1.06434	1.07952	1.01486	0.876192	1.04278	1.02267	1.11246	0.987709	1.12096	0.945649	1.06681	0.919933	0.955039	1.02272	1.03163	1.02632	1.09889	0.912464	1.05401	1.03094	0.972481	1.03023	1.01878	1.03132	1.05459	1.02831	0.987517	1.00149	0.998885	1.07132	1.03729	1.03831	1.01182	0.977597
pdeI	1.06991	1.02454	1.03256	1.12418	1.16514	1.05731	1.06811	1.05686	1.00349	1.03133	1.08284	1.1029	0.996405	1.0236	1.04137	1.0971	1.04632	1.00188	1.05744	1.07134	0.993483	1.04853	1.13116	1.06186	1.00247	1.10504	1.0565	1.08639	1.02432	1.05541	1.07934	1.1076	1.05645	0.978711	1.01216	1.04281	1.08899	1.04031	1.07914
dgcI	1.05733	0.966721	0.970137	0.978773	1.05122	1.00118	1.02298	1.03078	0.956759	1.00492	1.01969	1.00892	0.958675	0.984485	1.04357	1.00726	1.00048	0.971994	1.01132	1.00656	1.06441	0.973006	1.04848	0.998004	1.00389	0.991941	1.01151	1.00065	1.01834	0.995639	1.03439	1.02214	1.01013	0.989311	0.965621	1.05175	1.04147	1.00096	0.962262
rimO	1.01427	1.04237	0.953017	1.08709	1.01142	0.973835	0.928013	1.01611	0.969604	0.991008	1.00441	0.988738	0.883809	1.01068	0.981786	1.062	1.05379	1.08695	0.951195	0.967193	1.02699	0.981767	0.97705	0.964734	1.00694	1.01593	1.00863	0.978778	0.974807	1.01042	1.06889	1.01562	1.0279	1.02364	0.90998	0.998017	1.02706	0.944912	0.939191
bssR	1.0066	0.94584	1.0068	1.02537	1.03583	0.987614	1.0236	0.990448	1.01581	0.961502	0.996387	1.0344	0.937935	0.986064	0.980209	1.00747	0.987762	0.99876	0.966509	0.99385	1.02059	0.994356	0.955784	1.01574	1.01007	1.00058	1.00884	0.97068	0.981504	1.02202	0.992409	1.01225	0.973009	0.935507	0.989301	1.01384	0.985595	0.990109	0.974456
yliI	1.09198	1.0412	1.0539	1.0683	1.03638	1.09916	1.03083	0.954142	0.984375	1.01905	1.01396	1.14437	0.988226	1.01672	1.00428	1.05417	0.948453	1.10168	1.04851	0.985065	0.995282	0.995954	1.08431	0.98481	1.02694	1.00989	0.981718	1.0888	1.03864	1.0122	1.05916	1.00153	0.991754	0.981369	1.02728	1.10677	1.10254	0.978794	0.997671
gstB	1.06163	0.920383	0.919085	0.991124	1.02864	1.01326	1.00845	0.972854	0.995125	0.968755	1.00365	0.993504	1.07997	0.995698	0.966213	0.935231	0.975238	0.951252	0.94414	1.03761	0.976087	0.998323	0.993954	1.02974	0.956766	0.977388	0.983854	0.995689	1.03182	1.01415	0.9649	0.997386	1.02507	0.957646	0.977231	1.05595	1.01931	1.03717	0.896558
dacC	1.00138	1.05852	0.99182	1.08323	0.989478	1.00698	0.999388	0.995853	0.956836	1.00842	1.05709	1.00141	0.974619	0.951673	1.05256	1.03938	0.973032	0.923145	1.04916	1.02636	1.03269	1.03549	1.02365	1.05453	0.987787	0.991228	1.00239	1.0581	1.02967	0.993421	1.03984	1.02169	1.05066	0.96299	1.0147	0.980748	1.08174	1.01532	0.970828
deoR	0.993348	0.915737	0.910631	0.986548	1.03821	0.942197	0.928911	0.941288	0.90775	0.97129	0.955298	0.975896	0.87015	0.979318	0.980833	0.961914	0.860262	0.940107	0.975301	0.941074	0.957639	0.922714	1.02159	0.882204	0.992047	0.891532	0.977395	0.91091	0.941702	0.990466	0.973108	0.946405	0.950818	0.895203	0.932305	1.00214	0.834346	0.950096	0.93473
ybjG	0.986625	0.943301	0.934995	1.04635	0.987427	0.997423	0.939716	0.96821	0.966131	0.987577	1.00304	1.04749	0.972003	0.956089	0.970666	0.932837	0.944816	0.93749	0.934796	0.95136	0.997728	0.97057	1.03261	0.993587	0.930206	0.993356	0.96071	1.00688	0.993372	1.00497	0.97146	0.98064	0.998885	0.972473	0.960052	0.958138	0.971957	0.996932	0.888181
mdfA	0.968596	0.936264	0.956023	1.09727	1.05448	1.01481	1.05937	1.03606	0.984158	0.981788	0.999658	1.06017	1.03539	0.967066	0.97683	0.991523	1.03437	0.990849	1.04827	0.981499	0.991717	0.932483	1.08935	1.01535	0.984401	1.06935	0.986438	1.04529	0.965928	1.02928	1.07944	1.02272	1.06143	0.941906	0.917929	0.975474	1.06651	1.03481	1.05291
ybjH	1.00333	1.1221	0.997732	1.10642	1.07614	0.995616	0.949163	0.915983	1.00563	0.9238	0.948875	1.18189	1.01836	1.00136	0.953486	1.00389	0.881901	0.907697	1.0655	1.02007	1.02054	1.04244	0.963108	1.01802	1.01716	1.04789	0.986496	1.0259	0.970803	0.954291	1.00644	1.01041	1.03041	0.911437	0.956182	1.09819	1.03973	1.02371	1.10814
ybjI	1.06042	0.935776	1.00129	1.09826	1.11348	1.02212	0.914896	1.06841	1.06736	0.916973	1.00105	0.963888	1.20663	1.06221	0.957045	1.03832	0.949625	0.845742	1.057	1.04452	1.01768	1.05567	0.993759	1.08844	0.990995	1.10078	0.983522	0.974234	1.09148	1.02257	1.06268	1.05827	1.06537	0.929162	1.09251	0.938867	0.984537	1.04149	1.10699
ybjJ	0.938716	0.907865	0.919804	0.924545	1.01194	0.952295	1.02144	0.978748	0.888735	0.978719	0.968837	0.914853	0.858381	0.921114	0.925277	0.955256	1.01483	0.912906	0.949762	0.942704	0.952477	0.954168	1.04519	0.929511	0.874567	0.964733	0.971414	0.991715	0.897048	0.890029	1.00415	0.944749	0.976457	0.919114	0.925893	0.893209	0.972961	0.969273	0.983987
rcdA	0.947796	0.990496	1.00474	1.03218	0.950338	1.00964	0.940757	0.975392	1.02033	1.03103	0.956054	1.09995	0.992567	0.989071	0.968085	0.990406	0.968311	0.974551	1.02851	0.991641	1.0561	0.975037	0.917915	0.97051	1.04857	0.988029	0.972029	0.986034	0.952918	0.989932	0.971313	0.982158	1.00833	0.962477	0.982304	1.00385	1.04842	0.994822	0.945885
rybB	0.916945	1.02335	0.990001	1.03498	0.93498	0.943735	0.985348	0.956266	1.05071	0.983032	0.972158	1.13121	1.00254	0.968283	0.947918	1.01295	0.946335	1.0088	0.929632	0.939299	1.06985	1.00026	0.960553	0.988805	0.976529	1.04673	0.963736	0.935238	0.990927	0.93906	0.97619	0.965339	0.953607	0.99808	0.942117	1.1009	1.09135	0.973222	0.995393
ybjL	0.967792	0.951672	0.963564	0.96439	0.911909	0.977201	0.953066	1.01143	0.943355	1.02366	0.986301	0.921535	1.01129	0.935086	0.967314	0.989639	0.973461	0.990201	1.01248	0.954297	0.957286	0.92106	0.96197	0.955859	0.966754	0.926505	0.953913	0.989433	0.992626	0.995514	0.986637	0.969536	0.997942	0.90606	0.938414	0.969609	0.999338	0.955238	0.955614
ybjM	1.00929	0.962257	0.921876	0.989436	1.00705	0.992225	0.979907	0.994438	1.00078	1.01819	1.00632	0.956919	1.03046	0.96648	0.986374	0.965705	0.997905	1.03239	0.946094	0.963396	1.00888	0.986459	0.968248	0.9795	1.00725	1.03982	0.95377	0.996651	0.9748	0.955066	1.00008	1.00537	0.998394	0.949707	0.939239	1.02216	1.02974	1.00291	0.961382
grxA	0.993973	0.976658	0.96309	1.00185	1.04416	0.975189	0.983221	0.928329	1.00551	0.947974	1.03548	0.977382	0.873652	0.985582	0.919408	1.0007	0.964635	1.00171	0.95662	0.978037	1.03088	1.00514	0.962515	0.927841	0.939616	0.985487	0.963338	0.986509	1.01712	1.04293	1.02445	0.991106	0.996937	0.910616	0.933998	0.984711	1.00755	0.970044	0.958086
ybjC	0.883858	0.905633	0.989722	0.859605	0.92775	0.993386	0.987349	0.862612	0.951258	0.89111	0.923705	0.903064	0.82633	0.92218	0.910536	0.983179	1.02009	1.00114	0.91202	0.946619	0.900278	0.966611	0.848129	0.945274	0.961052	0.986093	0.892414	0.86436	0.91307	0.897706	0.97093	1.00302	0.968578	0.88086	0.9448	0.850039	0.876504	0.957802	0.972995
nfsA	1.04065	0.994781	0.918569	1.04722	1.02086	0.97253	0.964989	0.971518	0.998101	1.00634	1.00084	1.02186	1.00805	1.04052	0.979376	0.915773	0.984128	0.950514	0.974802	0.969379	0.981503	1.06658	0.981553	1.04886	1.04766	0.949789	0.954839	0.987331	0.983014	1.04587	0.978875	0.966072	0.963144	0.977497	1.00166	1.04928	0.924443	1.03001	0.929682
rimK	1.05083	1.01879	1.00626	1.12932	1.14191	1.02836	1.00934	0.982799	1.03812	1.00938	1.09481	0.987863	0.961797	1.03903	1.03061	1.02068	1.08626	1.0816	1.02838	1.06673	1.02788	1.02052	1.08055	1.02198	0.997934	1.09158	1.01453	1.05633	1.07194	1.08035	1.08367	1.08673	1.10722	1.07941	1.00216	1.10927	1.08468	0.97037	1.02535
ybjN	0.982788	0.954849	0.982656	1.10374	1.05492	1.08887	0.927096	0.958796	1.02775	0.988765	1.04234	1.04467	1.00278	1.02669	0.909752	1.04213	0.971809	1.27113	1.03449	0.977656	0.947446	0.937719	1.0263	0.914681	0.928714	1.08889	1.13742	0.927599	1.06951	0.876599	0.962535	1.10257	1.09184	0.91313	1.06722	0.917857	1.14702	1.02973	1.15709
potF	1.03052	1.00249	1.02491	1.07246	1.00049	1.00973	0.948926	0.965612	1.05692	0.961821	0.990034	0.860736	1.03113	1.02785	1.04091	0.997058	1.0066	0.944072	0.984081	1.03062	0.985577	1.00616	1.0404	0.989394	0.984284	1.07793	0.965406	1.02487	0.967505	0.974061	1.02745	1.00921	1.00166	0.883034	1.00154	1.02854	1.04492	1.04107	1.03149
potG	0.891112	0.881246	0.959511	0.892358	0.93882	0.939468	0.879585	0.863069	0.885921	0.902869	0.821236	0.88286	1.00541	0.92532	0.900793	0.890021	0.986114	0.832559	1.15964	0.772013	0.892681	0.951213	0.706761	0.879852	0.842305	0.864214	0.87086	0.840991	0.858533	0.991604	1.11535	0.869681	0.863044	1.11097	0.812457	0.828558	0.795356	0.904635	0.901418
potH	1.00953	1.00546	0.920597	1.00193	0.977349	0.967599	0.967642	0.991989	0.980369	0.952727	0.979344	0.981799	0.968993	1.03917	0.899622	1.04809	0.942589	0.92501	1.00755	1.05316	1.00683	0.97286	0.968445	0.980575	1.02946	0.947928	0.982346	1.01547	0.947174	1.00329	0.992256	1.00423	0.981776	0.955744	0.991317	0.967909	0.887135	0.95739	1.10471
potI	1.02401	0.976985	0.976149	1.05547	1.03244	1.07579	1.02409	1.03035	1.02259	0.981361	1.04389	1.05881	1.06283	0.98181	0.988771	1.01778	1.00123	0.979027	0.997539	1.00693	1.07323	1.00835	1.01413	1.04808	0.996355	1.10332	0.989314	1.00907	0.999887	0.982156	0.993166	1.01672	1.01166	0.930435	1.02624	1.04525	1.0639	1.07441	0.997376
ybjO	0.983893	0.932167	0.90975	0.967508	1.04048	1.08365	1.02834	1.1104	1.0058	1.02982	0.960753	1.11685	1.09206	1.02171	0.957058	0.983249	0.961553	1.14287	0.978795	0.949291	0.984583	1.01385	1.00378	1.01447	1.07385	0.980123	1.00805	0.988493	0.991572	1.0226	0.917284	1.00587	1.0081	1.07284	1.10538	1.0505	0.963645	1.02364	0.998301
rlmC	0.999758	0.957828	1.01353	1.03059	0.975523	1.03444	1.03931	0.944836	0.967221	0.883067	0.977334	1.10775	0.984051	0.952756	0.975371	0.923349	0.982505	1.06238	0.998492	0.94533	0.986479	0.973949	1.01182	0.956942	0.993129	1.03547	0.986732	0.965683	0.9649	1.01835	0.998259	1.00964	0.972499	0.9237	0.955552	0.95451	1.01011	1.0736	0.967922
artJ	1.02715	0.943045	0.995749	0.980229	0.972224	0.980981	0.947928	0.957926	1.004	0.923693	0.997911	0.932574	1.04052	0.949198	0.95224	0.972535	0.949862	0.905202	0.975582	0.891109	1.03983	0.999431	0.970947	0.980447	0.930768	1.03816	0.874801	1.01605	0.928771	0.976638	0.953589	0.960522	0.987396	0.901231	0.991384	0.937353	1.02803	1.02749	0.98548
artM	1.02332	0.927959	1.05975	0.941932	1.02529	1.0962	1.09209	1.0079	1.00477	1.00648	1.00054	0.920157	0.976825	1.06409	1.03452	1.03536	1.07669	1.08295	0.810553	0.966865	1.0032	1.06162	1.10395	1.03655	0.927523	1.12088	1.08611	1.15184	0.940614	1.06054	1.11644	1.023	1.10754	1.10572	0.858123	0.954776	0.870575	0.966672	1.14215
artQ	0.883446	0.887335	0.898787	1.03214	0.961279	1.03868	0.974369	0.979509	0.915752	0.953043	1.03956	0.84991	1.0005	0.870041	0.943886	0.977836	0.961896	1.01132	0.71969	1.04528	0.976482	0.979977	0.902023	0.998839	0.971864	1.02383	0.860074	0.913887	0.969726	1.00752	0.992475	0.98592	1.01682	0.980854	0.660201	0.926313	1.06131	0.920178	0.913332
artI	1.08248	1.01189	1.08974	1.04351	1.17709	1.17321	1.13876	1.13461	1.0643	1.15218	1.17947	1.04957	1.1142	1.11547	1.0625	1.09225	1.09347	1.07908	1.16118	1.12069	1.10787	1.15356	1.13287	0.965428	1.17715	1.17715	1.17715	1.17715	1.17715	1.09279	1.12367	1.12729	1.08393	1.03784	1.09877	1.20536	1.10416	1.03804	1.19093
artP	1.16531	1.00828	1.04522	1.15805	1.01827	1.07025	1.03994	1.05468	1.06098	0.990371	1.10031	1.14647	1.04532	1.01695	1.05077	1.03656	1.04568	1.2391	1.08532	1.0311	1.06959	1.01518	1.02473	1.0664	0.896659	1.15911	1.16743	1.1436	0.878422	1.0983	1.11606	1.06427	1.12407	1.10972	1.00701	0.919357	1.26212	1.09657	1.04055
ybjP	1.06331	0.904939	1.02985	0.961046	1.07969	1.0415	0.964729	1.02571	1.01299	1.0234	0.983489	0.967596	1.13908	0.994025	1.03775	1.01964	1.0229	0.947204	1.03485	1.04458	1.0908	1.0225	0.899622	0.993074	0.941366	0.977319	0.974718	1.0064	1.09655	1.02002	1.00197	1.00306	1.0006	1.04708	1.0335	0.884671	0.897327	0.986672	1.06196
ybjQ	1.04038	0.988421	0.888106	1.0584	1.10748	1.0212	0.948367	0.887824	0.878641	0.867666	0.956916	1.11062	0.88712	0.966958	0.89692	0.979864	0.988772	1.03725	0.925763	0.96492	0.935175	0.878673	1.0222	0.980574	0.950526	1.0218	0.923628	0.943805	0.995763	0.960655	0.95741	0.984897	0.952238	0.835984	1.01849	0.972722	0.963918	0.991786	1.05625
amiD	1.03206	1.09741	1.01739	1.09183	1.01812	1.03063	0.988079	0.989048	1.00508	1.04895	1.05538	0.982475	0.928263	1.04571	1.01482	1.09388	0.995407	1.05685	1.09261	0.964991	0.990768	1.03384	0.952198	1.01462	0.970086	1.10536	1.04597	0.977837	1.00822	1.0013	0.979918	1.08272	1.04287	0.931492	1.03891	0.97112	1.07153	1.03093	1.05351
ybjS	1.02183	0.990801	0.99906	1.02034	1.07291	1.06386	1.03262	1.04185	1.008	1.02137	1.05616	1.02957	1.05488	0.980456	1.01677	1.03586	1.00801	1.01196	0.971929	1.0049	1.07376	1.00618	1.01224	1.01822	1.00707	1.01167	0.98019	1.0554	1.03677	1.02651	0.994403	1.0115	1.00973	0.939921	1.01124	1.01309	1.00395	1.0146	1.02002
ybjT	1.02697	0.988655	0.977743	0.98361	1.06052	0.974078	1.00793	1.00659	0.948599	1.009	1.01934	1.06487	0.980815	0.955994	0.988473	1.01976	0.983992	1.07464	0.990939	1.02226	1.01999	1.00695	0.973857	0.98343	1.00077	1.01977	0.964336	1.03789	0.998374	1.01651	0.98576	1.01082	1.00739	0.95335	0.983345	0.9828	1.07775	0.967771	1.06143
ltaE	0.948227	0.979865	0.963392	0.964061	1.05194	0.994374	1.03622	1.04823	0.962915	0.969652	0.974796	0.931946	1.01627	0.984085	0.946703	1.01097	1.04498	1.01509	1.03542	0.994907	1.01087	0.969372	0.951143	0.967376	0.924384	1.03484	1.02394	0.988938	1.00824	0.969631	1.00706	0.994563	0.974487	0.89912	1.00378	1.02274	0.988361	1.01905	1.03122
poxB	0.964664	0.96844	0.957486	1.05428	1.1272	0.987103	0.954231	0.927922	0.97499	0.950033	1.01634	0.920043	0.971359	1.05553	0.960994	1.01665	0.978944	0.878164	0.95063	0.977364	1.04485	1.03218	0.972478	0.986537	0.940714	1.00235	0.957293	1.04357	1.0016	0.935765	1.02909	1.00582	0.995129	0.927306	0.920977	1.01148	1.02655	0.991307	0.973082
hcr	0.997479	0.898333	1.03095	0.999853	0.994394	1.03444	1.00487	1.02742	1.00698	0.996469	1.09255	0.967563	1.03031	0.979729	1.00984	1.03195	1.02419	1.06382	1.01206	0.993871	0.969445	0.968046	1.00821	0.999178	1.03618	0.980792	0.979552	0.960968	1.03624	0.966996	0.993398	1.01062	1.01801	0.95071	0.960779	1.01568	1.07976	1.014	1.03883
hcp	1.00143	0.974161	0.925967	0.995926	1.03282	0.974466	1.03621	1.06776	0.948895	0.963331	1.05795	0.98148	0.94067	0.916699	0.972466	0.991164	1.01198	0.797347	1.04368	1.00175	1.00413	1.02392	0.984904	0.998737	0.97909	1.02092	0.960995	0.979899	0.98422	0.974855	0.941424	0.971834	0.978981	0.954223	0.97204	1.01799	1.08189	1.04646	0.904675
lysO	1.03547	0.853326	0.898967	0.991436	1.1219	0.987421	1.06886	0.974674	0.90357	1.04646	0.987046	0.957361	0.772512	1.0882	0.934456	1.02254	1.01466	1.01575	0.935462	1.04721	0.994464	0.936607	0.95829	0.970116	0.912686	0.954784	0.988204	1.03294	1.01965	0.976376	1.03854	1.00283	0.983598	0.977465	0.91706	0.999821	0.970265	0.977402	0.964964
aqpZ	0.950239	0.994783	0.957328	1.11893	0.998014	1.02914	1.03045	1.0293	1.06325	1.08822	1.0478	1.01368	1.00994	0.949026	0.98445	0.989363	1.12005	0.880969	1.08563	1.03636	1.02827	1.06859	0.982464	1.02187	0.920138	1.04661	1.06321	1.03146	1.03876	0.982461	1.0393	1.06993	1.10442	0.961966	0.99038	1.01093	0.964198	1.02034	1.05651
ybjD	1.01326	0.946381	1.0127	1.0139	0.968134	0.993248	0.991254	1.03234	1.04454	1.00078	1.03828	1.0252	0.950696	1.02102	1.01031	1.02364	0.981245	1.0615	0.976205	1.01162	0.992399	0.996566	1.01265	0.988669	1.03319	0.966238	1.01963	1.00305	1.01017	1.06459	1.00164	0.984418	1.03245	0.971082	0.985078	1.02678	0.96979	1.00123	0.99643
ybjX	1.07094	0.988041	1.01982	0.99709	1.06584	1.19865	1.05769	1.06701	1.07286	1.06107	1.00344	0.987942	1.21059	1.10122	1.04706	1.11757	1.02338	0.899418	1.01443	1.06045	1.01768	1.10412	1.16306	1.07914	1.10234	0.968344	1.07303	1.04787	1.07116	1.01821	1.02474	1.07003	1.04662	1.11615	1.0555	1.09137	1.00714	1.04208	0.965038
macA	1.06968	0.966323	0.981735	1.05776	1.00526	1.0327	0.987081	0.973184	0.99397	1.00313	1.01223	1.00684	0.949525	0.937965	1.0491	1.03257	1.05848	0.979396	0.960751	0.998978	1.00353	1.07204	0.984152	1.0268	0.973286	1.06417	1.01291	0.944639	1.04129	1.0249	0.979573	1.01262	1.02848	0.991945	0.963713	1.07222	0.915814	1.07261	1.056
macB	0.988086	1.04611	0.985505	1.0437	1.13344	1.09817	1.01992	1.01896	0.961904	1.03029	0.995691	1.07864	1.1045	0.989507	1.0332	1.02202	1.03723	1.0486	1.06021	0.982298	0.930417	1.06241	1.08878	1.05941	1.02038	1.06857	1.05081	0.950016	1.0627	1.05061	1.04765	0.990388	1.03481	1.00156	1.02625	0.975548	1.15693	1.03107	1.02067
cspD	0.923337	0.86304	1.1142	0.766071	0.947855	0.98942	1.01772	1.07223	1.00168	1.05032	1.00396	0.981924	1.02068	0.766755	0.973063	1.0698	0.989459	0.867749	1.00526	0.992889	1.03458	0.937763	0.987645	1.0092	1.02942	1.03308	0.961707	0.963716	0.879171	0.932602	1.02098	0.968923	0.990258	1.09673	0.862282	0.923635	0.952349	1.08984	0.965148
clpS	1.00247	0.892841	0.973124	1.1321	1.10963	1.02586	0.95336	0.985129	1.01295	0.988582	0.998269	1.06498	0.894588	1.0554	0.965554	1.05329	0.943934	0.943	1.06629	1.04661	0.990548	0.986422	0.914983	1.0375	0.987197	1.07137	0.951426	0.967698	1.01787	0.9525	0.995178	1.00233	1.05084	1.0613	0.947856	1.01452	1.01792	0.997196	0.936652
clpA	0.969281	0.939928	0.854153	0.972416	0.987924	0.999451	1.03789	1.05789	0.938473	1.01536	1.0144	1.01172	1.03357	0.927049	0.927304	0.980656	0.978208	1.07111	0.921105	0.957623	0.97827	0.971575	1.0435	0.961885	0.989324	0.988254	0.99511	0.98969	0.960265	0.974997	1.00722	1.01394	0.979833	0.955082	0.90913	1.01009	0.941009	0.995167	1.11146
aat	1.00826	0.953296	0.895822	0.988942	1.01095	0.982167	0.983247	0.957298	0.970431	0.96454	1.04013	1.00538	0.934073	0.969204	0.943366	0.975238	0.9545	0.939939	0.96505	0.998466	0.968429	0.959901	1.03595	0.956046	0.987936	1.03249	0.966869	0.975077	0.938145	0.971834	0.960486	0.964647	0.988831	1.0415	0.955518	0.98691	0.989757	0.965609	0.962181
cydD	1.39199	1.06722	0.903533	1.06155	1.20975	1.18495	1.10774	0.875299	1.11388	1.1274	1.52175	1.4897	0.690695	1.13363	1.23355	0.9286	0.955572	0.497324	1.25756	1.05645	1.17217	1.27213	1.25435	1.17595	1.18526	1.03735	1.32323	1.1034	0.910076	1.0998	1.13008	1.1565	1.31886	0.868034	1.17088	0.748202	1.11342	1.18098	1.1296
trxB	0.968806	0.969243	0.858804	0.906112	1.04015	0.95454	0.996687	0.979732	0.916727	0.935214	1.01354	0.960773	0.926845	0.831159	0.9182	0.943662	0.948496	0.960906	0.918827	0.973191	0.907135	0.92593	1.00525	0.910125	1.00505	0.876386	0.946167	0.936667	0.968249	0.968076	0.941342	1.02519	0.975351	0.942836	0.915114	0.89265	0.968138	0.910321	0.885272
lrp	0.964721	0.958899	1.00217	0.948996	0.996135	0.909904	0.97067	0.887929	0.914207	0.769275	0.93317	0.994715	0.933887	0.961548	0.899889	0.981969	0.805078	0.801752	1.00211	0.99938	0.888575	0.943473	0.946847	0.934383	0.919697	0.921507	0.997183	0.913354	0.877291	0.933058	0.897278	0.903704	0.904722	1.03094	0.945325	0.856822	0.879365	0.998294	0.977007
rarA	0.97985	0.938231	1.05274	0.998771	1.07288	1.01257	1.01328	0.96242	0.956447	0.984074	1.00251	0.949943	1.03087	0.999483	0.944793	1.06182	1.05731	0.989951	1.06114	0.971121	1.03151	0.984558	0.929391	0.994999	0.957781	1.05347	0.988123	1.04414	0.981878	0.960385	0.981237	0.998599	0.983692	0.98076	0.959249	1.01907	1.06327	0.9917	1.08587
dmsA	0.999258	0.899701	1.02372	0.954366	1.00622	1.01182	1.03246	1.03938	1.0297	1.05046	1.02749	1.02088	0.975493	0.930947	0.982889	1.03558	0.975828	0.969563	0.996647	1.00763	1.03451	1.01273	0.974207	0.983431	0.969007	1.06673	0.980419	0.992806	1.00326	0.97055	0.981684	1.00564	1.00048	1.02932	0.952896	1.02524	1.05778	0.986301	0.955921
dmsB	0.97836	0.990999	0.933006	0.920644	0.897857	0.964481	0.887899	0.856072	0.951004	0.961673	0.922524	1.00377	0.955273	0.926631	0.943038	1.03449	0.977131	0.961162	0.978791	0.937553	0.8932	0.964659	0.988069	0.942771	0.960413	0.944354	0.925231	0.95909	0.978276	0.937869	0.971593	0.86128	0.938614	0.991325	0.921301	0.953011	0.992121	0.93929	0.954435
dmsC	1.0068	0.883406	1.01642	1.00306	1.0488	1.0109	1.07921	0.987796	0.963193	1.00941	1.00153	1.00147	0.877577	1.05564	0.99118	1.04715	1.03871	0.944188	1.0064	1.04318	1.02165	0.989204	1.02917	1.01343	0.9911	1.04425	0.993174	0.978191	1.01452	1.02273	1.02267	1.02773	1.00795	1.03604	1.0333	0.976812	0.908634	1.01524	0.967154
ycaC	0.997734	0.882298	0.945124	0.940492	0.976758	0.992903	1.03156	1.0026	0.905196	1.00793	1.02927	0.924322	1.01256	0.913894	0.952124	1.02226	0.974289	0.895244	0.994408	0.93176	1.00482	0.981409	0.923696	1.03424	1.01838	0.931357	0.968223	0.957156	0.972847	0.922598	0.951725	0.979393	0.941775	1.03317	1.00909	0.973926	0.95058	1.01852	0.977735
ycaD	1.06289	1.03671	0.992	1.276	1.11914	1.05342	1.00249	1.0415	1.06211	1.02831	1.1536	1.13452	1.03291	1.05865	0.916715	1.0599	0.998903	1.00272	0.978583	1.06335	1.08515	1.11269	1.14338	1.0781	0.909225	1.27663	1.05676	1.27663	1.23149	1.06098	1.18685	1.13489	1.08214	1.12909	1.21122	1.00118	0.987129	0.869484	0.981663
ycaM	1.07162	0.922488	0.933912	0.959851	1.05227	0.499859	1.056	1.0874	1.01202	0.989573	0.969297	1.04598	0.947067	0.898585	1.03706	0.90414	0.951909	0.959574	0.837799	0.92327	0.964514	0.927937	0.968859	1.06308	0.875267	1.03853	0.899062	0.945443	1.01764	0.689973	1.01974	1.05331	1.05662	1.04515	0.985042	0.420612	1.05569	1.02695	0.954616
ycaN	0.97537	0.89389	1.00443	1.13353	1.19092	0.99873	1.04436	1.03247	0.926084	1.04615	1.08825	1.04759	0.938577	1.0506	0.994975	1.03949	0.996953	0.886638	1.03582	1.07326	1.0197	1.03819	1.04312	1.01246	1.00374	1.03065	0.991146	1.00218	1.07725	1.00203	1.05081	1.06379	1.01641	0.961541	1.13266	0.83074	0.968889	1.02727	1.11278
ycaK	1.0425	0.92774	0.967114	1.05704	1.08774	0.989624	1.01847	0.998936	0.947965	0.978276	0.99088	1.02603	0.950409	0.991778	0.968463	0.987611	1.01937	0.96711	0.97295	1.00651	1.04151	0.995554	0.976419	0.987796	0.983603	1.00922	1.00926	0.949285	1.03313	0.9745	1.00452	1.01133	1.00964	0.935493	0.999574	1.02194	0.942478	1.01415	0.978361
pflA	1.09042	0.949309	0.963001	1.06618	1.1227	1.08112	1.14153	0.996997	0.950085	1.08162	1.0713	1.03499	0.896389	1.06774	0.991143	1.15046	1.08005	0.932869	1.04658	1.08508	1.09411	1.02628	1.03269	1.03228	1.06294	1.0106	1.035	1.06106	1.02719	0.970625	1.01472	1.00204	0.992569	1.02798	1.05488	1.06758	1.12504	1.03416	1.01474
pflB	1.03169	0.899315	0.958533	1.0093	1.11652	1.01641	1.06493	0.984213	0.918185	1.02281	0.990663	0.972102	0.939212	0.925041	0.977669	1.08253	1.11604	0.950816	0.939251	1.04478	1.06156	0.950555	1.07223	0.975399	0.95314	0.918633	1.01322	1.05345	1.04199	0.981713	1.0356	1.01428	0.982658	1.08304	1.01642	0.950873	0.937119	0.940984	0.988497
focA	0.947057	0.947546	0.99867	0.974085	0.97753	1.02035	1.0817	1.05905	1.02017	1.06796	1.03642	1.00513	1.01547	0.951074	1.02564	1.02906	1.03335	0.984831	1.01938	0.986584	1.06967	0.969097	1.02087	1.05895	0.97151	1.07151	1.05672	0.986636	0.996626	1.00409	1.02909	1.00625	1.00424	0.96889	1.02727	1.08549	1.12136	0.981068	0.983812
ycaO	0.995085	0.922802	0.923286	0.99146	1.07496	0.994494	1.00421	1.00116	0.982326	1.00249	1.01518	1.0354	0.905417	1.01587	0.988336	1.00824	0.969412	1.026	0.964743	1.00237	1.03397	0.955157	0.955794	1.01477	0.951638	1.02734	1.02217	0.994734	0.972013	1.01364	0.975991	1.04466	1.01136	0.940689	0.964256	0.999456	1.01811	0.997023	0.969346
ycaP	1.07885	1.02722	0.96675	1.14263	1.07132	1.05129	1.08697	1.06421	1.04726	1.01719	1.04605	0.966693	1.07518	1.05265	1.07793	1.10591	1.08691	0.945017	1.0289	1.09242	1.09273	1.12679	1.12999	1.08437	1.06	1.13005	1.03189	0.995737	1.04439	1.09103	1.114	1.01138	1.08035	1.01273	1.03115	1.06658	1.07136	1.06895	1.03367
serC	1.0315	0.933598	1.01941	0.945926	1.0423	0.985011	1.00589	0.958656	0.987856	0.978729	1.02712	1.01704	0.940747	0.98921	0.946959	0.978956	1.00001	1.01616	1.01341	1.03545	0.987744	0.939241	1.0415	0.963973	0.944761	1.02927	0.996875	0.982667	1.02281	1.03099	1.00215	1.01493	0.982464	0.937421	0.977189	0.96937	1.01426	1.01704	1.0151
aroA	1.01078	0.947433	1.02969	0.948082	1.0943	1.01857	1.00451	1.0341	0.992683	0.996925	1.06039	1.00633	0.967215	0.947607	1.05384	0.986185	1.04486	1.07269	0.967946	0.994878	1.01297	0.980689	0.990807	0.965689	0.999345	1.05051	0.981571	0.965204	1.01031	1.03111	0.997735	0.994798	1.03635	0.942933	0.923275	1.04838	1.03326	0.995468	0.984585
ycaL	1.08125	0.95747	0.990431	1.0043	1.09262	1.08413	1.06696	1.00495	1.03588	1.00325	1.01592	1.05384	1.04147	1.06351	1.08537	0.99	0.980571	1.10904	0.966631	1.03254	0.996186	1.04107	1.02742	1.01944	1.02482	1.05436	1.01528	1.02211	1.08919	1.08012	1.02882	1.02088	1.07181	1.04742	0.982282	1.09911	1.03599	0.941668	1.04455
cmk	0.982075	1.28752	0.917918	0.783931	0.83218	0.790772	0.933233	0.723081	0.61697	0.745121	1.02698	1.07012	0.633703	0.746507	0.970643	0.815546	0.580253	0.62308	0.685421	0.776219	1.08293	0.983609	0.640789	0.965851	0.676273	0.84517	0.940326	0.92805	0.911125	0.853703	0.821767	0.89442	0.858852	0.864269	0.907558	0.86155	0.875425	0.846903	0.868166
ihfB	1.07477	1.04389	1.16184	0.97583	1.33373	1.23575	1.46548	1.31709	1.0202	1.06715	1.05212	1.20913	1.33694	1.08684	1.15942	1.30636	0.844631	1.08932	1.34301	1.08162	1.18787	0.919732	1.54506	1.10808	0.948794	1.29502	1.09379	1.09015	1.35088	1.14723	1.07288	1.20616	1.13945	1.08153	1.3052	1.51305	0.958866	1.11733	0.9202
ycaI	1.01579	0.948925	0.868315	1.07909	1.07135	1.09966	1.05413	0.974503	1.00597	1.01556	1.11555	0.975754	0.977588	1.01717	0.946522	1.05615	0.97546	0.982447	1.05371	1.02567	0.982229	0.953243	0.960795	0.999929	1.10522	0.995179	0.969155	0.980061	0.960668	1.00198	1.02991	1.01416	1.03125	0.953208	0.925428	1.11424	0.959679	0.964812	0.902053
ycaQ	0.995684	0.771291	0.938158	0.911823	0.998868	0.914055	0.990447	1.01646	0.902328	1.03188	1.00775	0.92191	0.742561	0.849533	0.962235	0.963515	1.04649	0.897675	1.01776	0.944906	0.962759	0.944572	0.79067	0.958866	0.926236	0.901237	0.934321	0.896069	1.04354	0.829798	0.940408	0.98998	0.971141	0.816114	0.820296	1.01105	1.02964	0.995993	0.982361
ycaR	0.981088	0.934867	0.967263	0.952617	1.00474	0.996088	1.01601	0.988439	0.94214	1.0099	0.985133	0.937142	0.938789	0.996236	1.01001	0.99515	0.994034	0.974776	0.961048	1.034	0.998455	1.01375	0.959313	0.967252	0.998887	0.993744	0.926497	0.962998	1.01287	1.0135	1.01384	0.9504	0.962511	1.0138	0.968134	0.980443	0.949481	1.00545	0.930305
ycbJ	0.971473	0.915215	0.874965	1.05331	0.918068	0.974243	0.892153	1.03156	0.952906	0.978308	1.00009	0.974138	0.846793	0.871942	0.996612	0.975596	1.01017	0.809958	1.04466	0.934363	0.990275	0.994946	0.96324	0.989783	1.00726	0.952904	0.865726	1.0176	0.95831	0.940522	0.985593	0.966273	0.997453	0.873294	0.962482	1.0149	0.968785	1.0182	0.855292
elyC	1.01439	0.896019	0.975115	1.12429	1.20325	1.11117	1.19641	1.01329	1.03263	1.01114	0.985339	0.97596	1.08488	1.1397	0.898656	1.13896	1.021	1.03859	0.916673	0.994715	0.991889	1.03148	1.14409	1.11386	0.921909	1.09779	1.07862	1.05477	0.987498	1.07924	1.10477	1.1226	1.14543	1.07882	0.996201	0.941409	0.87613	0.948909	0.964096
cmoM	0.98078	0.902766	1.0128	1.05744	1.06778	1.0422	1.01503	1.00504	0.987615	1.0182	1.03257	0.993656	0.939239	1.07631	1.06457	1.04692	1.00341	0.933019	1.02529	1.01303	1.02093	0.985442	1.08061	1.02371	0.974995	1.02947	0.976169	1.02797	1.06537	1.00241	0.998587	1.01866	1.01725	1.05274	1.03965	1.0096	1.01078	0.998124	0.938563
ldtD	1.05549	0.932827	0.96194	1.03982	1.02704	1.05469	1.02893	1.02607	0.986652	1.01883	1.03945	0.94378	1.01927	1.05035	0.984081	1.04626	0.982204	0.908248	1.01594	1.05116	1.0333	0.994823	1.03292	1.02267	0.983259	1.06336	0.973031	1.01604	1.00903	0.97243	0.980903	0.989974	1.0198	0.982186	1.04917	1.04352	1.00026	1.06261	0.947858
ycbK	0.922877	0.979442	1.04932	0.913761	0.976353	0.957144	0.967083	0.932065	0.993815	1.02052	0.915727	0.948264	0.914769	1.04828	1.02013	0.971735	0.975883	0.886804	0.90281	0.992376	1.01565	0.894568	1.01724	0.974277	0.961626	1.03572	0.931409	0.94739	0.937305	0.874284	0.88295	0.968562	0.950868	0.948054	1.01609	0.99032	1.00518	0.967265	0.974868
gloC	0.989001	0.873356	0.938358	0.960079	1.01449	0.995164	0.951996	0.991311	0.985486	0.981831	0.986057	0.946114	1.00747	1.00993	0.955402	0.97584	0.944704	0.900038	0.993958	0.990888	0.967157	0.953832	0.963832	1.00976	0.927352	1.01716	0.946191	0.993344	0.998269	0.970183	0.99015	0.941242	0.989874	0.97825	0.982419	0.958835	0.992322	1.00163	0.943967
aspC	0.899681	0.922832	0.88213	0.722317	0.829059	0.803211	0.918009	1.08821	0.879939	0.86774	0.972862	0.855653	0.750222	1.03667	0.810237	0.896475	0.770725	0.851536	0.888474	0.83955	0.87165	0.905864	0.902489	0.969295	0.89632	1.08352	0.898366	0.767145	0.915543	0.772503	0.77927	1.05217	0.955729	0.886145	0.810692	1.01503	1.00275	0.817323	0.944773
ompF	1.01288	0.966666	0.961393	1.09145	1.08022	1.01215	0.948203	0.926209	0.977478	0.974144	1.05537	0.905268	1.00818	0.950469	0.96897	1.03883	1.00563	0.890823	1.04488	1.00869	0.982195	1.00761	1.0902	0.948572	1.00564	0.946452	1.06942	0.964762	0.976586	1.03234	1.00488	0.961247	0.93434	1.11542	1.00044	0.955535	0.985892	0.965015	1.00161
pncB	1.03726	0.958384	0.930575	0.985598	1.00619	0.965276	1.0217	1.03434	0.917367	0.918697	1.06702	0.982975	0.922954	0.977684	0.921175	0.98385	0.997289	0.931636	0.982536	1.01049	1.0274	0.964462	0.955121	0.957869	0.880681	1.02172	1.02272	0.970364	0.954537	0.923488	1.07487	0.986384	0.999152	0.969683	0.958492	0.945573	0.971474	0.907138	1.00332
pepN	1.08974	0.967553	1.06732	1.14387	1.00944	1.10522	1.11612	1.0266	0.992521	1.03398	1.05336	1.02053	1.14987	1.02239	0.999144	1.17586	0.986909	1.01829	1.05699	0.997335	1.07365	1.05899	1.08996	1.07922	1.06381	0.955368	1.0699	1.08257	1.02259	1.09869	1.12364	1.08987	1.09196	1.14983	1.11971	0.886425	0.939052	1.01555	1.06564
ssuB	1.02863	0.944115	0.992678	0.925867	1.00572	0.988388	0.96037	1.02574	0.957805	1.00282	1.01712	0.937508	0.988499	0.95043	0.959029	0.988362	1.01343	1.01188	0.986011	1.01145	0.942909	0.961209	1.01455	0.969794	1.00271	0.951486	0.956882	0.988416	1.02218	1.0068	0.999293	0.954663	1.01926	0.960006	0.991749	1.0084	0.947153	1.01996	0.987859
ssuC	1.00359	0.928756	1.00256	0.98302	0.96514	1.06648	1.01303	1.0275	0.95878	1.02353	1.08491	1.00164	0.986528	0.963715	0.983642	1.03363	0.937174	0.946389	0.943823	1.02611	1.04327	1.03545	0.996344	1.02434	1.04141	1.00843	0.974485	0.968987	0.982071	1.01351	1.02055	1.01455	0.981813	0.956658	1.00499	0.911821	1.00496	1.04409	0.96693
ssuD	0.993299	0.89958	1.02595	0.899081	0.98864	0.996467	1.05741	0.975827	0.929551	0.962744	0.949047	0.91425	1.03418	0.997843	0.94685	0.993019	1.05891	1.01508	0.922381	1.01761	0.990484	0.99167	0.986565	0.983627	0.958488	0.971012	1.01705	1.02151	0.898197	1.01126	1.03992	1.01622	0.994623	0.976348	0.943321	0.908675	0.914107	0.987134	1.00918
ssuA	1.00623	0.910928	1.00829	1.01747	1.05005	0.974996	0.975351	0.962517	1.02414	1.00019	0.980264	0.963867	0.949003	0.989277	1.07054	0.972869	1.06408	1.0572	1.03665	0.931529	1.03869	1.0037	0.913678	0.964065	0.949398	1.04285	0.957521	0.979521	1.05961	1.02373	1.03215	1.0311	1.00581	0.976094	0.905717	1.00225	0.930901	1.02838	0.989606
ssuE	0.883152	0.722299	0.917013	0.870089	0.904335	0.951926	0.926423	0.95436	0.896998	0.871769	1.18083	0.868808	0.985656	0.766942	0.95722	0.614006	0.695256	0.776182	1.12714	0.8155	0.999991	0.664107	0.886965	0.904601	1.21927	1.21927	0.486691	0.580301	1.21927	0.532597	0.525587	0.529586	0.541873	0.514889	0.708605	1.15898	1.30759	1.23769	1.03771
elfA	1.01769	0.910805	1.02203	1.00966	1.02135	1.04165	1.01266	1.05365	0.991586	1.0224	1.0163	0.99212	1.01844	0.994901	0.991737	1.06318	1.09248	0.944202	0.989943	1.00373	1.04778	1.01868	1.04395	1.01968	1.01796	1.02694	1.02655	1.03008	0.972088	0.99479	1.03182	1.01884	1.0303	0.978048	1.02297	0.993325	1.10474	0.983705	1.03645
elfD	0.979364	0.950434	1.00953	1.0993	0.979841	0.971575	0.966716	0.948373	1.01104	0.981836	0.983001	1.00466	1.00418	0.954214	1.01087	1.0079	0.969409	1.04363	0.999194	1.02547	0.995151	0.966177	1.03507	0.934193	1.01563	0.992737	0.978052	0.971573	0.999969	0.987695	1.05035	1.01927	0.983282	0.973956	0.983632	1.01257	0.934415	0.924856	1.04387
elfC	1.06418	0.926799	1.01813	1.08931	1.05921	1.09038	1.02967	1.09791	1.09273	1.09685	1.1259	1.12196	1.08464	1.04539	1.00301	1.06165	0.967215	1.06179	1.08431	1.03045	1.04304	0.961919	1.11306	1.03685	1.02032	1.0047	1.04703	1.04423	1.10992	1.06071	1.11961	1.04579	1.09179	1.01662	0.960258	1.03918	1.04074	1.02582	1.04615
elfG	1.10886	1.07687	0.907698	1.1241	1.05942	1.01702	1.10411	0.956505	0.915228	0.97298	0.943672	1.07376	1.00068	1.09008	0.872681	1.13266	0.971533	1.05567	1.02501	1.01257	1.0151	0.960094	1.11932	0.967479	1.03545	1.00169	0.957711	1.10193	1.015	1.04692	1.02416	1.01537	1.05621	0.949459	0.885097	1.09669	1.09469	1.01881	1.06256
ycbU	0.998877	0.909171	0.952793	1.02322	0.960218	1.01456	1.01326	1.045	0.943052	0.996046	0.996472	0.967783	0.927282	0.989468	0.964659	1.05185	0.980694	0.942411	1.01908	1.0393	1.00757	0.927208	1.02413	0.959021	1.03586	0.958553	0.977018	1.0025	0.974519	0.983325	1.01769	1.01569	0.984179	0.93126	0.974228	0.994584	0.891044	1.00121	1.08417
ycbV	1.07828	0.893267	0.998987	0.94739	1.0348	1.00558	1.05599	1.08061	1.00023	1.05191	1.02484	0.991182	1.08402	0.940943	0.95159	1.04297	1.02894	0.902966	1.00969	1.025	1.0219	0.974979	1.15774	1.08472	1.03199	0.99697	1.00685	1.0553	1.03176	1.03126	1.04141	1.06595	1.01554	1.11602	1.01398	0.959836	0.918795	1.10159	1.02979
ycbF	1.04519	0.908521	0.953833	1.0389	1.12148	1.02913	1.03459	1.01177	0.983717	1.00958	0.980572	1.05241	1.04976	1.08	0.975862	1.00847	1.04694	0.939674	0.99279	0.953972	1.03171	1.05846	0.98624	1.05118	0.940714	1.06087	1.00996	1.05556	1.007	1.02316	0.997943	1.04685	1.0214	0.93547	0.973943	1.01286	1.09674	1.01525	0.948831
pyrD	1.02302	0.916946	0.996913	0.97656	1.00753	0.939758	0.967164	1.05335	0.969731	0.976886	1.06537	0.985486	0.935459	0.974783	0.959848	1.0114	1.00455	0.992842	0.991773	0.961814	1.00682	0.949572	1.04802	0.93816	0.956254	1.03447	0.937363	0.997807	1.05907	0.9795	0.937734	0.949985	0.979703	0.954912	1.03054	1.05533	1.03606	0.959913	0.967237
zapC	1.0122	0.940815	0.920377	0.957327	0.93443	1.07356	1.07699	1.05494	0.875831	0.94489	1.06666	1.07872	0.874965	0.963033	0.912526	1.03873	0.993568	1.02891	0.952491	0.954544	0.963797	0.940807	1.06089	0.956726	0.978327	0.986219	0.97136	0.964771	0.967637	0.972521	0.985303	0.977093	0.980783	0.958098	0.99783	1.00033	1.12089	0.870176	0.921479
ycbX	1.06916	0.949887	0.981077	1.03506	1.10029	1.02269	1.03073	1.03454	0.975902	1.00215	0.999442	0.975197	1.02057	1.05075	0.982489	1.05295	1.07742	0.986529	1.08666	1.00878	1.01586	1.03404	1.14436	1.03125	0.988178	1.04088	1.05541	1.02061	1.04971	1.05358	1.03655	1.0241	1.01937	1.04322	1.05989	0.974044	1.03204	1.0256	1.0767
rlmL	1.04718	0.896345	0.942843	0.961665	1.00763	1.00123	1.00344	0.971505	0.985256	0.984138	0.979118	1.01563	0.904336	0.91247	0.987159	0.96969	1.00057	0.989573	0.940791	1.03757	0.964075	0.997124	0.985229	0.949605	0.998083	0.966405	0.948371	0.992479	0.992921	0.978667	0.993805	0.971144	1.01525	1.00759	1.04773	0.998876	0.893226	0.989512	0.97938
uup	0.970076	0.872721	0.93873	0.902454	0.774037	0.864674	1.05525	1.07906	0.918274	0.958341	1.01421	0.940173	1.07046	0.770913	0.855887	0.971359	0.90621	1.18597	0.963959	0.899025	0.905411	0.906615	0.943639	0.907104	0.883247	0.973656	0.96218	0.872935	1.01405	0.940544	0.888233	0.993526	0.990712	0.868628	0.994635	0.918433	0.873599	1.01161	0.934009
pqiA	1.05016	0.956711	0.952063	0.99473	1.09938	1.08194	1.0935	1.07307	1.00375	1.07536	0.995902	1.05164	1.05512	1.0279	1.02321	1.00876	1.13203	1.04494	0.965409	1.04803	1.0308	1.06332	1.03873	1.06017	0.987281	1.06438	1.08966	1.07102	0.990868	1.03428	0.987411	1.00747	1.03217	1.00885	0.994236	1.02455	1.16678	1.0972	1.01859
pqiB	0.989695	0.946939	1.04642	0.890743	1.02582	1.02847	1.0732	1.07713	1.05269	1.02272	1.02138	0.966435	1.00617	0.984177	1.00307	1.01633	1.09871	1.01272	0.91513	1.03131	1.07111	0.995027	1.07426	1.04159	1.01186	0.991633	1.05035	1.03391	0.912946	1.06558	1.0606	1.04649	1.01969	1.05868	1.07598	0.972739	0.945748	0.802719	1.02072
pqiC	1.01643	0.865299	0.914851	0.985809	1.06259	0.996708	1.00169	1.01818	0.980087	1.01786	0.980882	1.00106	1.08581	0.965921	0.949759	1.02667	0.943535	0.940758	1.04073	0.989351	1.01215	0.909033	1.04221	0.978036	1.04909	0.957896	0.951082	0.996311	0.99562	1.01658	1.01523	0.963402	1.00094	0.95017	1.02459	1.00151	0.992046	0.970779	0.937168
rmf	1.16064	1.00405	1.00708	0.956313	1.08785	1.00255	1.10083	1.08907	1.02245	1.10258	1.01253	1.0839	0.92728	1.16781	1.00439	1.04563	0.999959	1.16993	1.07763	1.12318	1.08705	0.802455	1.19385	1.13152	1.02114	1.06555	0.994683	1.00211	1.16965	1.00588	1.05361	1.02612	1.03424	0.978562	1.13114	1.04816	1.09155	1.09599	0.895701
ycbZ	1.09239	1.01169	0.939421	1.0357	1.0898	1.01753	0.985606	0.986696	0.99616	0.993664	1.06011	0.984094	0.915271	1.00579	0.990388	1.05032	1.05102	1.01447	0.989904	1.02464	1.02096	0.978983	1.09634	0.983242	1.02378	0.976955	0.942949	1.02927	1.08206	1.04603	1.05046	1.03395	1.00415	0.999303	0.928743	1.04402	1.02086	0.981949	1.02875
matP	1.05574	0.878922	1.01326	0.932049	0.99861	0.943366	0.914187	0.989055	0.917124	0.953439	1.01004	0.95329	0.898623	0.910681	0.95982	0.973286	1.04378	0.851546	1.00794	0.943189	0.974308	0.964472	0.983814	1.01438	0.996835	0.894314	0.954973	0.999568	0.973586	0.971968	0.972089	0.947767	0.929782	0.871993	0.924223	0.996918	0.94778	0.997599	1.06316
ompA	0.863823	0.713553	0.686357	0.859363	0.710175	0.724995	0.917882	1.02745	0.777883	0.805425	1.00214	0.912756	0.895319	0.658697	0.825504	0.794468	0.407074	1.04207	0.82168	0.538311	0.790512	0.360094	1.20805	0.858773	0.654317	0.809718	0.979718	0.688995	0.904704	0.944649	0.896674	1.05425	1.04466	0.747846	0.434637	0.764577	0.818179	0.56942	0.780889
sulA	0.98177	0.9172	0.957725	0.976314	1.10567	0.994953	1.01705	0.995952	0.960333	1.03759	1.03972	0.96491	1.00808	0.940791	0.91919	1.046	1.0097	0.917849	1.03782	0.982781	1.02421	0.949411	0.9954	0.990078	0.939389	1.04219	1.01958	0.965472	1.01682	1.01452	0.997359	0.99666	1.05131	0.924382	0.886203	1.00789	1.00111	1.01916	1.01224
sxy	1.02458	0.950677	0.98198	1.00436	0.944754	0.979944	0.95296	0.968481	0.984718	0.988906	0.995676	0.983383	0.951492	0.922659	0.957696	0.989823	1.03257	1.04426	1.02833	0.97776	0.947067	0.961165	1.00757	0.933212	1.00593	0.959017	0.934509	1.02807	0.988334	0.958865	1.02389	0.973707	0.958094	0.957734	0.935239	0.997387	1.03146	0.957431	1.03747
yccS	1.10303	0.933257	0.978622	1.13132	1.13217	1.07531	1.01178	0.993586	1.02403	1.00986	0.991916	1.02453	1.0527	1.09644	0.913824	1.10134	1.02281	1.02521	0.97356	0.999447	1.04676	1.00721	1.1299	1.04939	1.10326	0.978008	0.959632	1.028	1.09494	1.0566	1.02365	0.985452	1.05328	1.05137	1.04713	1.04556	0.92149	1.11881	1.04092
yccF	1.01241	0.94622	0.897172	1.04387	1.03492	1.06199	0.981897	0.983747	0.952137	0.99303	0.995227	1.01525	0.967487	0.921978	0.925402	1.0084	1.04791	1.06482	1.04453	0.966137	0.971471	0.967936	0.999349	0.981969	0.961657	0.965934	0.990636	0.994805	1.03301	0.957026	0.961855	1.02831	0.979727	0.994402	0.926239	0.978413	1.01058	1.00189	1.04968
helD	1.07765	0.960417	1.08699	1.14676	1.00761	1.10902	0.958525	0.979922	1.10508	1.04061	1.00483	1.12279	1.01635	1.07554	1.09013	1.04276	1.00393	0.900998	1.09549	1.0731	1.09059	1.0349	1.13818	1.09144	1.08081	1.04513	1.0564	1.00246	1.07561	1.0833	0.992089	1.01433	1.03434	1.03162	1.07244	1.16299	0.994952	1.03879	1.10965
mgsA	0.951416	1.02735	0.992418	0.980595	1.00148	0.996192	0.964682	1.01838	1.03948	1.02513	0.986699	0.985927	0.982884	1.01336	1.04577	0.971318	1.04138	1.01993	1.00999	1.01767	1.00764	0.991386	0.950682	0.991472	1.00827	1.02659	0.978349	0.997961	0.999148	0.984881	1.01537	1.01266	0.997964	0.96626	1.01066	1.01433	0.941999	1.02405	1.01963
yccT	1.0181	0.891634	0.890564	1.12601	1.10453	1.07798	1.00435	1.01554	0.980764	1.0832	1.00548	0.916214	0.973818	0.994221	0.992283	1.11672	1.07775	0.795746	1.09661	1.02992	1.03604	1.04894	0.948235	1.0386	0.961172	1.06499	1.00869	1.00547	0.979714	0.96848	0.970562	1.01141	0.98555	0.754406	1.03459	1.10838	1.0967	1.02567	1.03901
yccU	0.994256	0.965083	1.01181	0.955156	1.05811	1.04186	0.948942	0.993955	1.04489	1.04539	0.994469	1.03688	0.864741	1.00536	1.02543	1.01751	1.0126	1.01347	0.984058	0.991476	1.04821	0.966521	1.02755	1.07981	0.98946	1.03391	0.955076	1.07252	1.03172	0.961138	1.02721	1.00947	1.04728	1.06775	0.928761	1.03554	1.05396	1.00372	0.975322
hspQ	1.0178	0.902338	0.971792	0.957764	1.01409	0.956495	1.01569	1.03424	0.995971	0.996642	0.990061	0.957902	1.06293	0.941688	0.977326	0.987448	1.02688	0.941252	1.00595	0.96464	0.974775	0.942714	0.98851	1.01047	0.965273	0.993864	1.00888	0.972252	0.982296	0.970677	0.955379	1.01558	0.996862	0.998987	0.945723	0.981476	0.99522	0.982589	0.968778
rlmI	1.02579	0.928933	1.01447	1.04011	1.12246	1.04995	1.04666	1.10131	1.11651	1.06218	1.09524	1.09836	1.05317	0.992601	1.03422	1.07425	1.02664	1.00349	1.07255	1.16445	1.07138	1.05217	1.04352	1.14651	1.10308	0.958362	1.05321	1.10835	1.12085	1.0395	1.12591	1.12335	1.07183	1.16846	1.10964	0.914012	1.02886	1.08919	1.07191
yccX	1.01788	0.840196	0.922093	0.931575	1.0405	0.969068	1.03001	1.00618	0.984743	1.03193	1.0263	0.933831	0.956078	0.971352	0.935663	1.08367	0.976631	1.02069	0.964552	0.986462	1.00991	0.86414	1.07397	0.953168	1.01931	0.917666	0.894753	1.02973	0.993467	0.960903	0.978672	1.05128	0.968714	0.973848	0.967553	0.919823	1.01761	0.853952	1.04871
tusE	0.985356	1.14226	0.872619	1.0842	1.08621	0.854845	0.81763	0.800452	0.920741	1.03286	0.948033	1.00021	0.831871	0.809658	1.12767	1.07643	0.897471	0.811066	1.09896	0.947703	0.909917	0.94843	0.786218	1.06908	1.00722	0.93266	0.966208	1.05144	0.769321	0.767059	0.954018	1.00385	0.846643	0.845936	1.10445	0.939739	0.991872	1.16636	0.936981
yccA	0.977527	0.873712	1.00947	1.05901	0.997675	1.03548	1.00746	0.958363	1.03918	0.923855	0.945096	1.0106	0.956116	1.06315	0.957406	1.03257	0.979533	0.924677	0.987513	1.0022	1.03002	0.97904	0.963913	0.999452	0.968338	1.07152	0.945666	0.94829	1.00128	0.894323	0.96974	0.986986	0.966295	1.00068	0.971801	1.00496	0.988205	1.06287	0.968501
hyaA	0.971625	0.878191	1.00363	1.01592	1.03665	1.01702	1.03237	0.992968	1.02156	1.03752	1.1029	0.968375	1.00962	1.00904	0.982187	1.02749	0.97846	0.964394	1.04136	1.02005	1.0071	0.893629	1.03796	1.00564	0.975457	0.999539	1.04026	1.00595	0.971099	1.03097	1.04293	1.01325	0.997616	1.02189	0.921313	0.944077	1.05619	0.980885	1.04241
hyaB	0.978358	0.855606	0.93841	0.965999	0.976427	1.02558	1.01399	1.01285	0.948667	0.961029	1.00016	0.968014	0.892769	0.933436	1.05609	0.957751	1.01148	1.03202	0.900888	0.953239	0.950345	0.985549	1.01668	0.950838	0.984899	0.96376	0.926616	0.949599	1.01849	1.01081	0.953118	0.966934	1.01008	1.03366	0.892822	0.91292	0.950028	0.972244	0.962151
hyaC	1.007	0.86307	0.909867	0.960933	1.0227	1.04459	1.03599	0.995392	0.98354	1.04855	1.05931	1.00893	0.96311	0.898535	1.01508	0.981654	0.969397	0.825694	1.0018	0.986126	1.03529	0.97156	0.998525	1.03944	0.974144	1.0826	0.911315	0.976456	1.00113	0.939236	0.925964	1.03184	1.02977	0.978743	0.946569	0.937936	1.08515	1.04797	0.971351
hyaD	0.921479	0.839125	1.00504	0.904644	0.966126	0.939937	0.999409	0.974808	1.00506	1.02365	0.942766	0.915542	0.906466	1.00732	0.899955	0.961833	1.07192	0.872801	1.03025	0.948191	0.948463	1.0436	0.927288	0.933646	0.875347	0.960551	1.03913	0.939221	1.01401	0.865465	0.95892	1.02391	1.025	1.01999	0.956738	0.865189	0.992697	0.957747	0.874135
hyaE	0.96598	0.858863	0.965708	0.947573	1.05283	1.0412	1.03005	1.01567	0.973629	0.981198	1.01159	0.987458	0.897363	0.961057	0.915758	1.02229	1.04935	0.905065	1.00125	1.00168	0.981611	1.01217	0.985308	1.01966	0.990564	1.0759	0.941076	0.946258	0.984168	0.963835	0.95606	0.982035	0.969084	0.92896	0.923206	1.04132	1.0511	1.01986	0.996127
hyaF	1.02091	0.901729	0.919486	0.877492	1.07107	0.993314	0.997679	0.984477	0.933436	1.02259	1.02899	0.998444	0.950179	0.945434	0.98006	0.994186	0.819745	0.868766	0.977508	1.02664	0.978513	0.970481	1.03296	0.986455	0.943733	1.01988	0.968956	0.944141	0.990092	0.975226	0.976608	1.00405	0.991021	0.917984	0.911958	1.06658	0.910864	1.01025	0.987368
appC	1.04685	0.881815	0.932458	1.02847	1.05117	0.960721	0.962708	1.00313	0.963202	0.969976	1.01034	0.902675	0.9975	0.940289	0.979752	1.00516	0.994503	0.896215	1.02454	1.01462	1.03975	0.992702	0.924854	1.02567	0.971333	0.984809	0.970061	1.04337	0.953896	0.938246	0.952385	1.00198	0.928392	1.04253	0.98416	0.912206	0.977723	1.01522	1.03558
appB	1.02265	0.891029	0.921567	0.930945	1.03226	1.01567	1.06331	1.01818	0.99318	1.0027	0.966248	0.937705	1.03698	1.00454	0.961662	0.983341	1.00907	0.992197	1.07491	0.966864	0.950806	0.953825	0.977133	0.989601	0.898635	0.987732	1.04686	0.989483	1.01523	1.00936	0.964338	0.999816	1.01622	0.967215	1.00498	1.04724	0.862987	0.969073	1.01006
appX	1.0312	0.987483	0.990214	0.993628	0.984327	1.00465	0.992743	0.998814	0.963378	1.01017	1.02557	1.00827	0.993832	0.973444	0.984444	0.986238	1.00414	1.01225	0.990815	0.959824	0.997343	1.01395	0.997163	1.0151	1.01876	0.976747	1.00975	1.01993	0.970132	0.996192	0.99999	1.00806	0.996627	0.988478	1.02623	0.971296	0.962508	0.990014	1.01871
appA	0.89584	0.794973	0.969913	0.804106	0.927185	0.878401	0.891542	0.986703	0.942204	1.04591	0.878348	0.818096	0.90722	0.907928	1.04551	0.942059	0.888035	0.929389	1.03759	0.990518	1.05429	0.283498	1.03233	1.11461	1.07453	1.24558	0.54917	0.546778	0.941561	0.987776	0.810753	0.738933	0.994099	0.840469	0.863105	0.856417	0.910351	1.12108	0.956008
etk	1.079	0.978182	0.938537	1.02861	1.10196	1.03524	1.07239	1.13005	1.00539	1.06834	1.0537	1.03081	1.09535	1.01328	1.00811	1.08947	1.02708	0.954129	1.10071	1.09238	0.989754	1.05833	1.06439	1.08672	1.01427	1.07839	1.00236	1.09481	1.03038	1.04625	1.06352	1.06094	1.03381	0.983724	0.985789	1.12088	1.02615	1.08595	1.0028
etp	1.06826	0.914668	0.991511	1.01712	1.17555	1.0326	0.992388	1.04784	1.03097	1.00951	1.06054	0.988538	0.966056	1.0323	0.999955	1.02478	1.05498	0.895808	1.07113	1.03869	1.07118	1.02014	0.952711	1.09586	0.982867	1.02443	1.02789	1.06037	1.0414	1.1389	1.01759	1.02445	1.02152	0.996288	1.04651	0.976752	0.964255	1.02052	0.994621
gfcE	1.05916	0.957006	0.933365	1.09668	0.946036	1.03192	0.935072	1.02073	0.933256	0.98201	1.03599	1.07436	0.879842	0.944384	0.985201	0.990524	0.94656	1.07563	0.972132	1.01898	0.935218	0.975682	1.00988	0.97792	0.944803	1.01704	0.989113	0.98335	1.02679	1.01848	1.00994	0.947097	1.00231	0.974711	0.968318	1.00014	0.97832	1.02599	1.00066
gfcD	1.02166	0.899412	0.988391	1.00956	1.10809	1.03418	1.0254	1.04679	1.0273	1.00448	1.03652	0.985508	1.02967	1.03652	0.963609	1.07712	1.00885	0.950523	1.03933	1.08683	1.01571	1.02518	0.985424	1.00922	0.991693	1.01888	1.02636	0.993297	1.06365	1.03225	1.01999	1.0166	1.01737	0.958571	0.988284	1.01773	1.12194	1.01557	0.955606
gfcC	1.00106	0.930978	0.981105	0.859909	0.939018	0.990817	0.992876	1.02211	1.00358	0.984925	0.937982	0.932678	1.0001	0.993104	1.03697	1.00127	0.985085	0.816715	1.03003	0.992295	0.991783	0.959969	0.964624	0.971526	0.966116	1.0012	0.953829	1.00772	0.949996	0.954842	1.01512	1.00497	1.01238	0.973918	0.821936	0.980473	0.990782	0.988014	0.97043
gfcB	1.04599	0.942948	0.929963	1.10927	1.13731	0.999561	1.01632	1.02275	1.0004	1.0849	0.988649	1.06219	1.08735	0.964941	0.924032	1.00704	1.04126	1.03836	1.05095	1.04818	0.948124	0.978526	0.984214	1.01641	0.939296	1.03365	1.05221	1.00409	1.05763	1.06307	1.00525	1.05632	1.07804	0.992497	0.997828	1.02821	0.890667	0.977455	0.981729
gfcA	0.964034	0.897684	0.871703	0.910564	1.00204	0.964119	1.02156	0.981331	0.949272	0.980513	1.01146	0.960887	0.962655	0.925126	1.01142	0.959411	0.918253	1.05415	0.946728	0.942329	0.9367	0.954092	0.937127	0.964857	0.950791	0.954528	0.982904	0.939771	0.958505	0.962363	0.981063	1.00129	0.966808	0.95529	0.960323	0.928484	1.01922	0.88826	0.95297
cspH	0.954534	0.841155	0.987507	0.981615	1.0836	0.994215	1.00819	0.954236	0.965229	1.02377	1.0296	0.973277	0.961923	0.941735	0.947506	0.996853	1.00487	0.899761	0.971869	1.05888	0.966985	0.984443	0.969318	1.01333	0.977358	1.05322	0.918975	0.940868	1.01752	0.985818	0.968548	0.986425	0.983404	0.972014	1.03931	1.0005	0.971191	0.976664	0.954881
cspG	1.00899	0.962187	0.965121	0.971066	1.01266	1.03608	0.960496	0.978916	0.998286	0.986724	1.00446	1.03184	0.962701	0.953803	0.946847	0.976514	1.00145	0.969524	1.04288	0.975218	0.988729	0.950872	0.989642	0.954987	0.988662	1.01328	0.977285	0.950371	0.971231	0.994388	0.968313	0.992413	0.937409	0.948143	1.01718	0.958266	1.00384	0.985597	1.00503
ymcE	0.991697	0.88668	0.924565	0.985467	1.04957	1.01944	1.10807	1.05756	0.941849	1.04288	1.03715	0.996119	0.993581	0.891058	0.979896	1.03326	1.03097	0.971542	0.931821	1.00878	1.00385	0.982077	1.05197	1.01662	0.993484	1.05299	0.967132	1.0458	0.934574	1.03022	1.07544	1.04388	1.02303	0.960044	0.859683	0.993033	0.996708	1.04457	0.971716
gnsA	1.02444	0.925476	0.942508	1.00801	1.05063	1.01855	1.00768	1.00103	0.974961	1.01364	1.01489	1.00493	0.997079	0.982194	0.938789	1.03838	1.00518	1.0112	1.05771	1.01965	0.973743	0.985331	1.02931	0.979035	1.02953	1.02583	1.0095	0.977204	0.982571	0.994025	1.01155	1.01261	1.01597	0.998213	0.984083	1.03771	1.09697	1.00883	0.974739
yccM	1.04705	0.879213	0.845781	1.08859	1.10687	1.00639	0.958809	1.01523	0.95562	1.06568	1.00523	1.05424	0.84615	0.945593	0.928423	1.07946	1.04547	0.735506	1.02124	0.997476	1.10947	1.04683	0.970516	1.03906	1.00423	0.840428	1.03505	0.942915	1.14443	1.1216	0.975185	0.950812	0.929376	0.894177	1.08804	1.05818	0.92583	0.945912	1.06164
torS	1.04561	0.85526	0.927056	0.970915	1.10889	1.00673	1.05232	1.05762	0.947598	1.02031	0.939819	0.978024	1.13542	0.982681	0.9566	1.02243	0.985582	1.0718	0.982285	1.012	1.06751	0.996807	0.84027	1.01302	1.06086	0.864296	1.00618	0.987981	1.03436	1.05126	0.977236	0.987417	0.911754	1.10429	1.09138	0.892733	0.932955	0.954806	1.08486
torT	1.06246	0.934898	1.06028	0.925074	0.991726	1.02561	1.06943	1.01992	0.969138	0.987221	1.03311	1.02097	1.11649	0.939774	0.969081	1.01699	1.04391	0.922832	1.09069	1.01812	1.03135	0.985473	1.00538	0.971134	0.967471	1.0105	1.03369	0.986348	1.0272	0.959046	0.965391	1.00997	0.990255	0.975562	0.949255	1.03238	1.07805	1.00851	1.04515
torR	1.06397	0.881401	0.942966	1.11225	1.07288	1.04564	1.02466	0.961572	0.959163	0.987075	1.07785	1.04475	0.925949	1.02219	0.919911	1.07153	0.941645	0.940765	1.05181	0.967881	1.03307	0.986649	0.93996	0.96	1.03809	1.00317	0.947493	0.959218	1.02044	1.02286	1.02135	0.988254	0.986398	0.997802	0.986218	0.941119	1.04777	0.993175	0.911944
torC	1.04965	0.913517	1.03011	0.980738	1.09991	1.02366	1.05711	1.03696	0.964556	1.02322	1.02623	0.961217	1.0644	1.04946	0.966186	1.01873	1.02523	0.939346	1.04319	1.03107	1.05688	0.984972	1.03393	0.991863	0.954273	1.05302	1.03371	0.997215	1.04111	0.994724	0.988048	0.987046	1.01699	0.950551	1.03719	1.05178	1.08972	1.02987	1.03598
torA	0.986864	0.824561	1.02105	0.927435	0.938865	0.995385	1.0556	1.01206	0.931631	0.894398	0.939939	0.864509	1.00704	1.05745	0.991344	0.950712	0.996364	0.893295	1.0138	1.01496	0.997328	0.933062	0.963014	0.991892	0.927257	1.01243	1.03545	0.926561	0.970813	0.962276	0.962084	0.938927	0.967936	0.878342	0.952909	0.977684	1.07105	1.0214	1.01513
torD	1.02593	0.901579	1.00784	1.01452	1.07137	0.947864	0.97918	0.997376	0.949372	0.964206	1.0303	1.00051	0.923854	1.0071	0.931426	0.949485	0.979063	0.945543	1.03556	0.960395	1.03839	0.977444	0.955997	0.970151	0.957489	0.957747	1.03604	0.940903	1.01503	0.973508	1.01501	0.963903	0.987193	0.946195	1.01134	0.978711	0.985449	0.962133	1.00629
cbpM	1.14003	1.04337	0.970285	1.20397	1.07024	1.04383	1.01528	1.00796	1.02315	0.990828	1.15591	1.07551	1.09657	1.11898	1.01235	1.00073	0.96714	1.12741	0.887228	1.01952	1.04208	1.02736	1.03723	1.11736	1.09655	1.0953	0.924347	1.07083	1.03081	1.17102	1.04284	1.02289	1.12435	1.01145	1.01523	1.05266	0.921765	1.01838	1.01295
cbpA	0.994285	0.912447	0.962818	0.963932	1.0865	0.985329	0.977466	0.979063	0.983513	0.97406	0.996466	0.986331	0.966865	1.00238	0.907812	1.03582	0.977037	0.921571	0.970742	1.03686	0.999274	0.991542	0.965215	0.997223	0.976026	0.938566	0.982439	1.00935	0.994932	1.00486	0.966343	0.986515	1.00666	0.952908	1.01905	0.986183	0.917774	0.969275	0.989675
yccE	1.08245	0.906125	0.962329	0.959054	0.958967	1.02295	1.02184	1.06471	0.939018	0.99825	1.09529	0.960696	1.01431	0.930314	0.983255	1.02412	1.05784	0.929175	0.958076	0.995847	1.07722	0.994794	1.02098	0.98675	0.996887	1.04426	0.973004	1.01148	0.962734	1.01195	1.03848	0.994726	0.982254	0.966334	1.03856	0.972544	0.973575	0.996246	0.939649
agp	0.982365	0.834765	0.996316	0.904772	1.02033	0.982057	1.03583	1.00618	1.00021	1.04386	0.978891	0.966293	0.972992	0.982697	0.888899	1.0203	1.03549	1.02753	1.01245	1.03119	0.742058	0.960158	0.996442	1.03377	0.956822	0.918983	1.04915	0.934112	1.06611	0.995119	0.949904	0.933266	1.00346	0.83954	0.979965	1.07948	1.05749	1.01489	1.01426
yccJ	0.997357	0.831895	0.978538	0.945359	1.0071	1.00458	1.00114	1.02261	0.981691	1.00639	1.02318	0.997709	1.0197	0.893662	0.957204	1.00372	0.932682	0.98507	1.04163	0.970547	0.976108	0.899039	1.02164	0.980944	0.986522	0.928761	0.968828	0.958818	1.03807	1.01064	0.980427	0.970499	0.960572	0.94475	0.959212	1.00236	1.1097	0.930878	0.982911
wrbA	0.97253	0.893093	0.98679	0.933735	0.988361	0.98473	1.04935	1.03561	0.937569	1.02365	1.03318	0.965233	0.903434	0.96308	0.981856	1.00557	1.01134	0.99671	1.01452	0.977058	1.01061	0.941781	1.01795	0.953992	0.983454	1.03225	0.942116	0.966544	1.00332	1.00839	0.9564	0.98831	0.947479	0.963737	1.02806	0.970859	0.997653	1.03871	0.971874
ymdF	0.980116	0.992236	0.97489	1.01781	0.989204	1.05731	1.00003	1.04681	0.99674	1.05113	1.06785	1.00932	0.917472	1.01138	1.05365	1.01033	0.987312	1.10667	0.989876	1.02034	0.98936	1.04154	0.935705	1.0074	1.00861	1.07116	0.931038	1.03535	1.03604	1.05986	1.03271	0.975806	1.01785	0.961562	1.00901	1.02492	1.1353	1.00727	0.977695
rutG	0.977398	0.990178	0.988916	0.889656	1.01727	0.934778	0.966405	0.999658	0.962416	0.986033	0.950441	0.916583	1.0215	0.979206	0.983617	0.946848	0.998348	0.958152	1.00459	0.95872	0.991761	0.927446	0.954969	1.00432	0.960598	0.937652	0.960708	0.937808	1.0406	0.983102	0.964294	1.01665	0.980005	0.956488	0.981727	0.922712	0.918087	1.0002	0.984743
rutF	0.986128	0.964787	1.05862	0.949891	1.01158	0.973167	0.981142	0.996333	0.965321	1.00573	0.98181	0.964067	1.0461	0.980275	1.0006	0.979429	0.983456	1.00687	1.03803	1.00871	0.99914	0.939859	0.978889	0.996398	0.978796	0.987155	0.979472	0.971119	1.03054	1.00993	0.952998	1.00724	0.982334	0.981394	1.01242	1.0032	0.968791	0.981039	1.00208
rutE	1.03425	1.09682	0.896456	1.01339	1.03296	0.961145	1.07962	0.976252	0.899491	0.966617	0.912642	0.987083	0.90283	1.04446	0.919006	1.10364	0.998373	1.04498	0.973671	1.02202	1.00766	0.925071	1.01641	0.955911	1.00504	0.97476	0.973042	1.04494	0.965895	0.970333	0.95102	0.983356	0.972068	0.945322	1.02813	1.03056	0.994227	0.967447	1.07604
rutD	1.00922	1.02444	1.00852	1.00037	0.962102	0.995139	0.949975	0.964918	0.908735	0.969528	1.01496	0.949397	0.923626	0.942286	1.00332	1.00066	0.993094	1.01078	0.980121	0.988723	0.996753	0.931144	1.04222	0.946754	0.982332	0.996828	0.973341	0.946064	1.01705	1.02483	0.98554	0.970999	1.00497	0.918431	0.999467	0.980859	0.946766	0.971706	1.00822
rutC	1.02923	1.03404	1.08228	1.09758	1.0501	0.991756	0.925943	0.973504	0.93368	0.974995	0.977864	0.94647	1.10992	0.985476	1.03667	0.974498	0.930152	0.961401	1.03322	1.00222	0.897427	0.94305	1.07027	1.00821	1.10237	0.944626	1.04013	0.999245	0.924338	0.918235	1.00177	1.0002	1.0461	0.921098	0.935228	1.04925	0.978656	1.02627	1.05591
rutB	1.04231	1.07451	0.990223	1.01859	0.961633	0.92678	0.905497	1.0257	1.03491	0.936494	0.90796	0.930328	1.19766	1.01989	0.975273	0.990969	0.936995	0.79888	1.05242	1.05774	0.966459	0.999645	0.997242	1.04859	1.01679	0.865425	1.04997	1.09172	1.04032	0.979958	1.06355	1.0103	1.03013	0.947303	1.02402	0.970221	0.937401	1.00308	1.03584
rutA	1.03101	0.94511	0.99492	1.10331	1.08849	1.0494	0.925124	0.979776	0.959328	0.974803	1.02396	1.03765	0.84191	1.04919	1.06916	1.00748	1.02631	1.02576	0.982903	1.00431	1.04583	0.978643	0.956252	1.0087	0.938417	1.07892	0.932952	1.02095	1.04276	1.01468	1.02448	1.02504	1.0389	0.933144	1.03098	0.94445	0.99792	0.993409	0.99004
rutR	0.960119	0.984869	1.02136	0.927806	1.06206	0.957206	0.921141	0.941214	0.876094	0.972731	1.02029	0.984897	0.89478	0.973159	0.944908	1.05051	0.997866	0.952743	0.980927	0.983039	0.952981	0.996277	0.910898	1.02649	0.960523	0.944231	1.04913	0.938041	0.93295	0.9565	0.990001	0.881588	1.00519	0.990539	0.962058	1.01884	0.935286	0.934565	1.01711
putA	1.04472	1.07595	1.01464	0.921626	0.98618	0.981447	1.00111	0.981923	0.973355	1.00444	1.03731	1.01024	0.963398	0.988687	1.02465	0.986468	0.998296	1.00175	1.03637	1.00324	1.0017	0.957117	1.02636	0.95924	0.943654	0.994707	1.04563	1.02638	0.987276	1.06486	1.02034	0.968127	0.985222	0.996414	1.01704	1.00437	0.95393	1.02109	0.997457
putP	0.967819	0.92798	1.0079	0.991263	0.978671	1.04988	1.04186	1.0162	0.911698	1.01004	1.05054	1.02	0.898992	0.963081	1.03406	0.947554	0.999891	0.850232	0.847473	1.00018	1.09869	1.06028	0.99908	1.0661	1.11513	0.92261	0.96454	1.03201	1.1625	1.02449	1.06306	0.850973	1.01322	1.07365	1.00323	0.935801	0.854421	0.808439	1.05657
efeU_1	1.0064	0.898437	1.03075	0.966482	1.024	1.02689	1.06905	1.07239	0.956964	1.10592	1.00507	1.04151	0.988546	1.0181	1.07171	0.992199	0.978028	1.01736	1.09526	1.03843	1.07298	0.937523	1.02233	0.969072	0.977577	1.05421	0.949177	1.04623	1.12684	1.05933	1.10955	0.990351	1.0087	0.990218	1.03085	0.95302	0.988447	1.06973	1.08014
efeU_2	0.984484	0.896647	0.993205	0.957579	1.06763	0.969121	0.975868	0.986034	0.966072	1.02142	1.00361	1.02073	1.00561	0.967196	1.03192	0.925377	1.00103	1.00302	1.00953	0.983303	0.944181	0.978235	1.00774	0.95707	0.931642	1.00156	0.999706	0.951246	1.05695	0.98184	0.948892	1.02422	0.988247	0.956651	0.953188	0.978298	1.02802	0.954393	0.959359
efeO	1.04579	0.86898	0.983807	1.08026	1.08137	1.05134	1.00295	1.02857	1.0182	1.05175	1.06276	1.09204	0.967388	0.962704	1.00542	0.981627	1.00046	1.07044	1.08319	1.02726	1.03808	0.91613	0.977591	1.01573	1.02513	1.04403	1.05726	0.93214	1.01741	1.03746	1.0017	0.996207	1.01602	0.973254	0.974197	1.02597	1.00971	0.968758	1.15056
efeB	0.953508	0.802397	0.9953	1.05452	0.992887	0.979521	0.97432	0.95749	0.981468	0.9709	0.966027	0.970337	1.00698	1.05585	0.899996	0.91119	0.94828	0.920037	1.02718	0.99107	0.896183	0.963018	1.07186	0.951378	1.08146	0.890654	1.00648	0.924401	0.92509	0.851369	0.908818	1.03266	0.959747	0.918815	1.031	0.916456	0.928436	1.01226	0.981749
phoH	1.04645	0.861769	0.989589	0.997853	1.06876	1.02473	1.03836	1.04765	0.982407	1.04198	0.966247	1.02014	0.989562	1.01229	0.994856	1.04635	1.06651	1.07605	0.990774	1.0089	1.03501	0.920664	1.02692	1.01113	0.944414	0.998265	1.04964	1.04833	1.02084	1.08723	1.02015	1.02531	1.02673	0.981841	0.919069	1.06078	1.02136	0.973261	1.02426
pgaD	1.022	0.851222	0.958652	1.05607	1.03234	1.04225	1.01653	1.06737	1.06568	1.03865	0.935424	1.03846	1.00607	1.08834	1.11941	1.00034	1.03425	0.962302	1.11447	1.0523	0.999326	1.02029	0.962119	1.01316	1.00138	1.07845	0.997953	1.00693	1.03712	1.10167	0.99703	1.06847	0.959456	0.99341	1.02475	1.06572	1.05038	1.00596	1.07596
pgaC	0.994857	0.885381	0.903585	0.932164	0.940741	1.00478	0.984073	0.978738	0.895223	0.955409	0.985583	0.961372	0.78138	0.936134	0.957711	0.974225	0.99435	0.943443	0.975909	1.01986	0.828682	0.923482	1.04403	0.96004	0.911024	0.982516	1.03086	0.914218	0.944082	1.04476	0.957373	0.969501	0.984296	0.930375	0.959745	0.898938	0.875717	0.956288	1.01413
pgaB	1.08254	0.819709	0.97562	1.00402	1.07826	1.06136	1.09146	1.05703	1.02895	1.06831	1.00025	0.964336	1.19848	1.00316	1.02376	1.0266	1.02806	0.994902	1.03679	1.01217	0.988551	0.951171	1.15691	1.06232	0.983639	1.02287	1.05018	0.985087	1.10217	1.12355	1.03743	1.05087	1.08639	1.04908	0.905285	0.954609	0.970499	1.00337	1.02151
pgaA	0.992247	0.698137	0.932125	1.02065	0.980955	0.949826	0.974156	0.986364	0.956047	1.01789	0.970119	1.005	0.986065	0.872376	0.936057	0.956914	0.971927	0.79334	0.978246	0.985803	1.08525	0.909179	0.968253	0.988637	0.924393	0.889189	0.948893	0.998391	1.01221	0.911845	0.921917	0.980179	0.957136	0.923544	0.905071	0.983896	0.920805	0.994633	1.06405
dgcT	1.00724	0.774446	0.97477	1.00384	1.04452	1.00582	1.01681	1.02911	0.997316	1.01453	1.00293	0.975326	0.880279	1.00503	0.983987	1.00902	1.01909	0.960261	1.02583	1.06007	1.01086	0.927451	1.0441	0.97379	0.972283	0.944188	1.01554	0.97012	1.08815	1.00391	1.03218	0.94696	1.01368	1.00401	1.03454	0.964353	0.883911	1.00086	1.07998
ymdE	1.06381	0.775649	1.0536	0.937688	1.10901	1.07599	1.07851	1.08135	1.05626	1.08581	1.01719	0.991451	1.08622	1.00568	1.00846	1.03126	1.09456	1.16351	1.11131	0.987902	0.931887	1.03021	1.11845	0.935987	0.90206	1.15993	1.07419	1.01043	1.08351	0.955401	1.07461	1.1384	1.09014	0.954576	0.943269	1.10077	1.13239	1.0205	1.06026
ycdU	1.00732	0.777107	0.983604	0.987372	1.03913	1.0158	1.02751	0.968986	0.972537	1.01961	1.03485	0.996475	1.04185	0.986233	0.957528	1.00795	0.90461	0.880737	1.00289	0.993725	1.00695	0.951888	1.04353	1.024	0.961999	1.01661	0.963184	1.0274	0.966192	1.02762	1.01038	0.954917	0.973646	0.933017	0.869129	1.05999	1.05004	1.00007	1.00551
ghrA	1.04349	0.902306	0.976518	1.073	1.08015	1.06189	1.0392	1.06405	1.03693	1.06191	1.0403	1.0014	0.994329	1.04018	1.12776	1.02767	1.02423	0.988316	1.06261	1.02708	1.00483	1.0352	1.0719	1.00305	1.07829	0.995904	1.0026	1.02017	1.07799	1.02038	0.98581	0.980321	1.03075	1.04059	1.01456	1.10455	1.05175	1.06537	0.992406
ycdX	1.12057	1.01295	1.09051	0.996342	1.0977	1.13736	1.09671	1.09512	1.10033	1.02937	1.08687	1.00774	1.17048	1.04356	1.01265	1.13481	1.05808	0.945291	1.0694	1.06653	1.12364	1.06235	1.14193	1.11371	1.07367	1.09502	1.06651	1.09071	1.03094	1.06023	1.07977	1.06409	1.07009	1.03329	1.02989	1.15049	1.16083	1.04583	1.06457
ycdY	0.897591	0.903951	0.989527	1.08779	1.0025	1.0182	0.975576	0.950348	0.915787	0.966233	0.973099	0.969458	1.01532	0.953143	1.02738	1.00267	0.887539	1.00335	0.902206	0.909388	0.948511	0.961456	1.00136	1.01912	0.923406	1.04304	0.992891	0.890468	0.995498	1.01298	0.981777	1.01449	0.980816	1.06248	0.976101	0.698011	0.993871	0.998411	0.980653
ycdZ	1.02249	0.857205	0.987941	0.949482	1.01317	1.1066	0.971211	1.03362	0.945895	1.04341	1.00488	0.977251	0.901626	0.920201	1.0442	0.978619	1.10807	0.914258	0.987874	0.982932	1.00189	0.946349	1.11358	0.993296	1.01935	1.07247	1.00337	0.937091	0.932577	1.00486	0.956284	0.918064	0.954137	0.985259	0.975856	1.07197	1.02241	1.03278	0.993285
csgG	1.06192	0.892781	0.918599	1.07306	1.05292	0.989289	1.02151	1.02016	0.967156	0.981338	0.998	0.97555	1.1073	0.959636	0.963054	1.0164	0.962949	1.11882	0.95953	0.973344	0.980903	0.955095	0.983504	0.977889	0.99091	1.01185	1.02796	0.993115	0.947845	1.00615	1.01475	1.01143	0.976593	1.04506	0.99565	1.02643	1.01874	0.91282	0.90167
csgF	1.03885	0.851884	0.970587	1.09019	1.09079	1.0417	1.02949	1.04242	0.986296	1.02627	0.997585	1.03545	1.07818	0.97131	1.03135	1.04736	0.971868	1.02137	1.00125	1.00006	1.05573	0.962907	1.00336	1.02298	1.00628	1.04659	0.972247	1.02608	1.00038	1.06504	1.01085	1.0174	1.03456	0.968053	0.958481	1.04781	0.955225	1.006	0.99308
csgE	1.01461	0.687064	0.965213	0.981862	0.99886	1.02894	1.02912	1.0226	0.944856	1.01885	1.02789	0.974819	0.912595	0.872139	1.00049	1.07181	0.937949	1.04198	0.985682	0.96235	1.01656	0.864358	1.0209	0.904023	0.908682	0.951836	1.00454	1.02043	0.964643	0.991463	1.05394	1.0181	1.00626	1.02879	0.962985	0.956471	0.755461	0.946565	1.00957
csgD	1.04879	0.934001	0.96264	1.17556	1.15479	1.06573	1.02463	1.06041	1.01439	1.01034	1.09208	1.01214	0.980256	1.0536	0.97475	1.12555	1.04862	1.00509	1.05263	1.01082	1.0027	1.21372	0.973919	1.00127	0.943733	1.06452	1.06375	1.04452	1.06723	1.07481	1.04844	1.05557	1.09088	1.04106	0.995703	1.07699	0.999399	0.973181	1.01188
csgB	1.01968	1.14506	0.970645	1.04866	1.0403	1.02995	1.01446	0.978863	0.973544	1.02304	1.06328	0.990925	1.02374	1.08369	0.970536	1.06406	0.99762	0.966072	1.00972	0.970845	0.995795	1.167	1.00669	1.04004	1.07097	1.03314	0.964836	1.08723	0.958181	1.03716	0.997159	1.01504	1.05446	1.00004	1.01569	0.933627	1.1159	1.02373	1.00367
csgA	1.03974	0.914984	0.89406	0.997363	1.10137	1.03939	1.01385	0.979757	0.942599	0.98254	1.04174	1.03724	1.01461	0.96569	0.999708	1.01004	0.791402	0.984519	0.964147	1.00081	1.00082	1.06491	0.931539	0.96092	0.955102	0.995706	1.01898	1.01393	0.955355	1.00309	1.01127	1.02623	1.03775	0.952354	0.827231	0.944312	1.03892	1.02545	0.981309
ymdB	1.05539	0.96997	0.813385	1.11793	1.09749	1.02886	0.989559	1.10708	0.881655	1.01589	1.12558	0.998006	0.938696	0.978999	0.955242	1.05462	0.978599	0.808067	1.02185	0.96378	1.03483	1.18851	0.953521	0.976605	1.02609	0.879734	1.02486	0.946949	1.0842	0.976109	0.957299	0.943268	0.938457	0.90289	0.9587	1.01925	1.05316	1.044	1.11216
clsC	1.00567	0.77826	1.05403	0.980421	1.0429	1.0102	0.991505	0.994469	0.954899	0.998246	1.01715	0.977799	1.01682	0.92948	0.938809	0.972025	1.04577	0.903719	1.03853	0.909617	0.966227	1.12333	0.912505	0.991434	0.994375	0.953974	1.02749	0.953184	0.961402	0.950315	0.97912	0.981687	1.02544	0.90628	0.90762	1.08227	0.96338	0.989362	0.973425
opgC	1.08418	1.05821	1.07584	1.03094	0.942652	1.02712	1.01325	1.01032	1.00454	0.973387	0.976128	1.02893	1.04399	0.970089	1.02963	1.02721	1.13485	0.962329	1.01745	1.04593	1.03869	0.954217	0.997402	1.07892	1.07246	1.02302	0.944663	1.02693	0.985703	1.1422	1.00247	0.99874	1.01656	0.983405	0.986038	0.921915	0.947671	1.03203	1.00211
opgG	1.01757	0.742663	0.95677	0.939177	1.11314	1.05302	1.04699	1.10578	0.979904	1.09065	0.984996	0.945237	1.06992	0.932531	0.942496	0.97782	1.13212	0.952367	1.07449	1.04991	1.06291	0.681437	1.01988	1.02078	1.04305	0.978138	0.938448	1.03338	0.993279	0.931924	0.899383	0.958184	0.942687	0.951985	0.926099	1.21311	1.24331	0.913105	1.06743
opgH	0.996845	0.913941	0.885762	0.801452	1.09045	1.04481	1.04877	0.995379	0.850011	1.02609	1.0077	0.945438	1.01346	0.853433	0.89218	0.925512	1.10701	0.896525	1.00173	1.04595	1.0145	0.685998	0.984909	0.994706	0.912582	1.04545	0.935855	1.006	0.921027	0.921648	0.970076	0.99819	0.978406	0.886161	0.899752	1.22585	0.918088	0.86138	1.033
yceK	0.905816	1.1293	0.986912	0.97322	0.967	0.994399	0.968756	1.0074	0.946825	0.999547	1.00979	0.973123	1.05016	0.98745	1.00956	0.964549	0.957266	0.959358	0.98707	0.905699	1.0211	0.98763	0.956314	1.05657	0.999965	1.00959	1.00292	0.965446	0.950989	0.934782	0.963861	0.983355	0.987696	0.958007	0.978436	1.08031	1.08079	1.0023	0.910963
msyB	1.06704	1.17364	0.915079	0.908428	1.12209	1.0117	1.11267	1.04675	0.998599	1.05625	1.02037	0.956908	1.07919	1.01221	0.984248	1.07657	1.17701	1.06717	1.08508	1.12114	1.08395	0.735401	1.05559	1.03769	1.05202	1.01296	1.04473	0.95801	1.12341	1.09286	1.00038	1.04585	1.02445	1.00877	0.991205	1.05532	1.00607	1.08326	1.03741
mdtG	0.96404	0.764618	0.895649	1.02868	1.00363	1.01863	1.02705	0.971956	0.959775	0.95036	1.06196	0.961608	0.909094	0.795606	0.929192	1.00623	1.01511	0.997882	1.02647	1.00385	1.01504	0.553865	1.02776	0.99986	0.902786	0.986348	0.963961	1.00777	0.938162	0.956757	0.94207	0.957284	0.958483	0.929981	0.954475	1.01142	0.909537	0.974098	0.992995
lpxL	1.08807	0.625829	0.864681	0.376442	0.932943	0.924402	0.864008	0.904889	0.915122	0.904966	0.915912	0.959857	0.840778	0.574827	0.918147	0.936642	0.685633	0.473167	0.500902	0.943669	0.939227	0.868385	1.01969	0.96918	0.87657	0.839258	0.856619	0.85211	0.759476	0.993146	1.00492	0.7579	0.827657	0.862929	0.745999	0.804582	0.820885	1.02637	0.309497
yceA	1.0283	0.994222	0.979227	1.04235	0.990963	1.06059	0.999413	1.00953	1.07054	0.99445	1.00576	1.00929	1.05316	1.03979	1.05055	1.02712	0.943735	1.0407	0.99675	0.980925	1.01382	1.08657	0.970457	1.01464	1.04232	1.02535	1.01737	1.02177	0.988148	1.00845	1.00536	0.979358	0.99246	0.991351	1.02638	1.07474	1.04572	1.03618	1.01299
yceI	0.957708	0.968137	0.989376	0.998138	0.96352	0.977302	1.00837	0.989415	1.07939	1.00075	0.989943	0.989007	0.998336	0.968365	1.10066	0.967391	0.973551	1.03388	0.950116	0.977665	0.949109	1.09737	0.9929	1.01305	1.00205	0.961523	1.02814	1.02712	0.972715	0.994895	0.966556	0.993028	0.946402	1.00475	0.957573	1.00421	1.08091	0.996266	0.995134
yceJ	1.01663	1.0148	0.984342	1.05868	1.02839	1.00428	1.02491	1.02709	1.11887	1.01871	1.02459	1.04555	1.02375	0.990323	1.14087	0.994318	1.01557	1.02441	1.06198	0.977886	0.987328	1.13968	1.05832	1.04662	1.00972	1.02237	1.02251	1.07638	1.03658	1.00769	1.03552	0.982107	1.00969	1.06065	1.05259	0.984643	1.07462	1.08742	1.03535
yceO	0.971847	0.839441	0.956948	0.940862	0.999474	1.03315	0.973577	0.985234	1.01852	1.03086	0.960973	0.933782	1.03437	0.936815	0.995365	0.958879	1.07103	0.967065	1.05292	0.971597	1.00675	0.88836	0.994978	0.991595	0.961699	0.925421	0.99274	1.03229	1.00471	0.96709	0.989098	0.987893	0.983276	0.982541	0.842382	1.03191	1.02658	0.971711	1.04864
solA	1.04792	0.88395	0.922789	0.95486	1.03532	1.00226	1.05823	1.00806	0.995714	0.987652	1.07395	0.971157	0.981196	0.92531	1.022	0.992922	0.986538	0.946016	1.0277	0.983895	1.01509	0.942627	0.986715	0.988327	0.952965	1.0625	0.979957	0.978155	0.960905	0.997089	0.979422	0.987944	0.96989	0.934665	0.955077	1.00458	0.994771	1.00553	1.02592
bssS	0.992082	0.836304	0.920541	0.978277	0.987632	0.962843	0.935557	0.984579	0.982096	0.970906	0.979142	0.957365	0.940147	0.889175	1.00724	0.983114	0.948455	0.908754	0.941009	0.976006	0.942088	1.00812	0.991736	0.985492	1.01205	0.938643	0.978393	0.97776	0.932774	1.02161	0.932386	0.97957	0.989933	0.954441	0.871251	0.986996	0.992181	0.980105	0.925615
dinI	1.06805	0.906521	0.99059	0.916864	1.03456	1.02195	1.04513	1.01193	1.00717	1.03766	0.995626	1.02302	0.948852	0.958292	0.956792	1.02128	1.05903	0.911726	1.03604	1.01465	0.98896	1.06748	0.971885	0.991096	1.02122	0.93493	1.02134	1.05643	0.979794	1.02232	1.01191	1.00824	1.03983	0.966223	0.889867	1.01563	1.00365	1.04215	0.99393
pyrC	0.903816	0.913087	0.990026	0.837404	0.927525	0.854022	0.966658	1.09386	0.960023	0.991991	1.0268	0.82769	0.936973	0.986196	0.996995	0.923406	0.880337	0.930516	0.971617	1.01181	0.974415	0.864228	1.08824	0.966103	0.929511	1.05373	0.921645	0.877912	0.984737	0.885907	0.865267	0.9378	0.933573	0.965836	0.989176	1.03387	1.06078	0.985685	0.978357
yceB	0.990873	0.850113	0.875675	0.961201	1.0107	0.988648	1.00314	0.995026	0.970891	1.02776	0.997261	0.972625	1.01262	0.885828	0.924535	0.976774	1.00107	0.905484	0.989504	0.957125	0.99299	0.986145	0.905978	1.02501	0.921344	0.931955	1.01727	1.00996	0.958276	0.980038	1.01721	0.967433	1.00012	0.89613	0.896485	1.00255	1.00145	0.987814	0.917675
grxB	1.02024	0.830838	0.987722	0.984249	1.04456	1.04235	1.04291	1.0336	1.03857	1.01462	1.02626	1.02997	0.862337	1.00939	0.99528	1.0451	1.05913	1.00536	0.986609	1.12082	0.996562	0.949438	1.00821	0.991752	0.955736	1.09944	0.99979	0.99549	1.0108	1.01372	1.02088	1.04132	1.02523	0.923826	0.971774	1.00415	1.00986	0.999894	1.07521
mdtH	0.951944	0.746171	0.943517	0.993662	0.97746	0.96858	0.99466	0.920728	0.906611	0.936541	0.945672	0.945576	1.01751	0.92039	0.920648	1.00349	0.862961	0.794139	1.00958	0.964472	1.02766	0.905453	0.828507	0.937286	0.931884	0.864198	0.901832	0.860769	1.06093	0.930748	0.998489	0.923537	0.924926	0.822473	0.764161	0.99649	1.0119	0.901115	0.960632
rimJ	1.06689	0.951492	0.957822	1.1339	1.10204	1.07457	1.05213	1.03086	0.993487	1.02314	1.09346	1.037	1.03902	0.99779	0.971262	1.00762	1.07641	0.993929	1.05352	1.03314	1.0985	1.01089	0.978275	1.05833	1.06004	1.0466	0.97851	1.02527	1.07487	0.969761	0.995168	1.03911	0.990612	1.06267	1.14599	1.05179	1.06385	1.05365	1.00556
yceH	1.02866	0.901648	0.910221	0.993032	1.06912	1.02957	1.04723	1.07868	0.987161	1.07623	1.02726	0.996927	1.02177	0.890715	1.00897	1.03467	1.08662	1.03343	1.05939	0.998258	1.05649	0.91443	1.07264	1.01458	1.03658	0.986558	1.0254	1.00945	1.01936	1.02991	1.08843	1.01792	1.05878	0.984487	0.974392	1.01292	1.06888	0.981223	0.962521
yceM	0.999268	0.895045	0.942712	0.864048	1.04525	1.05076	1.02151	0.993708	1.01006	1.05883	1.07427	1.0475	0.934932	0.891262	0.964132	1.03691	1.05504	0.811912	1.08452	0.990836	1.00048	0.981645	1.00417	1.01037	1.00467	0.983536	0.922975	1.03871	1.03479	0.987899	0.97741	0.899809	0.936375	0.918254	1.07538	1.04743	1.06007	1.06717	0.972928
flgN	1.06655	0.908515	0.982881	0.965667	1.06787	1.03196	1.08252	1.03505	0.989712	0.999151	1.05236	1.04419	1.03203	0.928875	0.962372	1.03757	1.05088	1.01035	1.03655	1.01046	1.07289	0.951406	1.03928	0.949357	1.00278	0.995705	1.03903	1.00525	1.00536	0.975208	1.03914	0.998632	1.02552	1.02302	1.02506	1.0335	0.966972	1.01282	1.03138
flgM	1.03688	0.863985	1.14126	0.984123	1.13046	1.04456	1.12049	1.08093	1.03137	1.06617	1.10374	1.01801	1.07611	1.06584	0.96456	1.01245	1.03592	1.08715	1.08476	1.18032	1.0888	1.03324	0.987557	0.938925	0.954638	1.01336	1.06813	0.997254	1.19436	0.999633	0.970672	1.07489	1.06107	1.01869	1.23809	0.923667	0.987831	1.03274	1.028
flgA	1.12017	0.923215	0.959093	1.07044	1.13959	1.12579	1.16667	1.07384	0.991514	1.03424	1.17293	1.06264	0.997624	1.0086	1.008	1.10311	1.06601	1.05715	1.0435	1.07598	1.03085	1.00665	1.05683	1.08401	0.987234	1.07626	1.10459	1.00978	1.09265	1.01579	1.03785	1.02329	1.06173	1.01373	0.997605	1.12014	1.18179	1.04021	1.04012
flgB	1.03838	0.897734	1.01367	0.96565	1.12119	1.07482	1.08936	1.081	1.0317	1.03245	1.10665	1.0231	1.0948	0.967665	0.963783	1.02205	1.03479	1.00799	1.07239	1.04642	1.02648	1.0076	1.04455	1.03773	0.972954	1.09916	1.02195	1.00658	1.07648	1.00197	1.03615	1.02351	1.01228	0.969285	1.0036	1.07532	1.16087	1.03467	0.998108
flgC	0.996757	0.874765	0.955973	1.05293	1.08031	1.08298	1.16129	1.10407	1.01076	1.06644	1.15424	1.02068	1.09853	0.925761	0.974106	1.07731	1.05607	1.27987	1.01892	1.01644	1.01173	0.965714	1.06236	0.996374	0.984387	1.12001	1.11063	0.975981	1.00216	1.10005	1.11679	1.04834	1.09561	0.967277	0.9493	1.04201	1.18033	0.957814	0.987418
flgD	1.06034	1.13837	1.0935	1.12688	1.17669	1.08834	1.05529	0.992517	1.05063	1.13884	1.11855	1.04917	1.11766	1.03601	1.11622	1.04002	1.21193	1.00741	1.08229	1.06606	1.13554	1.13231	1.09238	1.18605	1.13171	1.15265	1.04477	1.07984	1.06753	1.1122	1.08656	1.04765	1.07619	1.03017	1.07242	1.27945	1.10867	1.07242	1.0748
flgE	1.0436	0.97417	1.00841	1.086	1.07426	1.02822	1.04227	1.01404	1.05641	1.0536	1.04186	1.00255	1.02897	1.06688	1.0551	1.04346	1.00034	1.02321	0.99132	1.05403	1.09158	1.02163	1.02552	1.05312	0.997324	1.07651	1.03067	1.08164	0.993043	1.02567	1.0462	1.02177	1.05342	1.01276	1.03647	1.06208	1.06527	0.957599	0.98656
flgF	1.01102	0.957883	0.98959	0.991353	1.08639	1.04794	1.05816	1.02145	1.02844	1.01422	1.02751	1.0276	0.991285	1.02583	1.02131	1.06649	0.991219	1.09291	0.968811	1.05468	0.986489	1.00426	1.05786	1.03275	0.965287	1.06359	1.02647	1.0467	1.00704	1.05075	1.03483	1.06657	1.07973	1.0044	0.95835	0.982343	0.935268	1.00116	0.991076
flgG	1.02897	1.01571	0.974725	0.977113	1.07943	1.07842	1.05738	1.04293	1.01515	1.01076	1.05346	1.0245	1.05393	0.955471	1.02056	1.01585	0.977869	1.08468	0.99399	1.0206	1.05206	1.01062	1.00441	1.01191	1.00629	1.04932	0.994768	1.02214	1.02776	1.03013	1.00748	1.01423	0.988237	0.993733	1.01052	0.993756	1.08433	1.07208	0.984999
flgH	0.976609	0.913776	0.998086	0.982724	1.05163	0.990129	1.03988	0.984572	1.01426	1.03147	1.00316	0.980503	0.998391	1.04999	1.05159	0.989177	0.942594	1.09682	0.983131	0.994843	1.0146	0.969586	0.997669	0.975888	0.94592	0.980205	1.03746	0.972166	1.02612	1.01379	1.00768	1.01088	1.02574	1.08659	0.971649	0.972665	0.973078	0.96591	0.984455
flgI	0.998861	0.966548	0.978624	0.947979	1.03063	1.00932	1.04383	1.07269	1.02368	0.958867	1.02293	1.03175	1.03411	0.991747	1.01543	0.932573	0.946047	0.967784	1.0584	0.971122	1.00231	1.00343	0.96163	0.995452	1.01034	1.0214	0.973956	0.955574	1.02086	0.966314	0.996984	1.03431	1.01837	0.960639	0.959319	0.988851	1.04634	1.04847	1.01857
flgJ	1.04844	0.98061	1.03823	0.989507	1.01421	1.0567	1.0184	1.03339	0.993195	0.989927	1.02014	1.01177	1.00869	0.970295	1.0321	1.04207	1.03467	1.07874	0.988173	1.01179	1.01503	0.977199	1.02218	0.99599	1.04348	1.00164	1.00157	0.969744	1.04674	1.00406	1.03948	1.03208	1.06443	1.01751	0.975721	0.99107	0.983772	1.03475	1.06552
flgK	1.05471	0.959838	0.976381	1.00432	1.00375	1.02817	1.02827	1.03184	0.952	0.993153	0.957504	0.995717	0.979552	1.03667	0.981143	1.07156	0.996705	1.04285	0.970494	0.958016	0.994954	0.97189	1.01556	1.00113	1.02488	0.970986	1.03763	0.972168	0.975152	0.978722	1.0502	1.01722	1.02195	1.02324	0.944598	1.00553	0.929183	0.992091	1.04549
flgL	1.02721	0.969372	0.985636	1.09596	1.05069	1.0298	1.02878	1.0488	0.980804	1.04488	1.06953	1.01608	1.02185	1.04382	0.972386	1.01398	1.00192	0.952548	1.01859	1.0202	1.04463	1.03887	1.02853	1.03527	1.02447	1.0036	1.06808	0.989363	1.01063	1.0345	1.01424	1.01261	1.04823	1.00858	1.0056	1.02988	0.963278	0.9589	1.0441
rluC	0.988365	0.900103	0.950381	0.978644	0.986946	1.06527	0.962467	0.97389	0.999448	0.983151	0.973799	0.986559	0.994115	1.01245	0.95628	0.992124	0.955568	0.917254	0.969659	0.989545	1.03674	0.938179	1.02449	1.00467	0.972006	0.988864	0.994129	0.974311	0.967105	0.960307	1.01031	0.971096	0.941614	1.00039	0.992856	0.92737	0.95046	0.948585	1.02863
yceF	1.04828	0.933151	0.991234	0.992921	1.07813	1.0204	1.03074	1.03654	1.03705	1.07752	0.988497	0.991879	1.0921	1.03453	1.02599	0.993026	0.981135	0.949517	1.01648	1.02282	1.09704	1.03704	1.07772	1.0021	1.01646	1.01564	0.983389	1.0753	1.04486	0.994639	1.02376	1.02612	0.974365	1.02533	1.06132	1.02948	0.994272	1.05112	1.117
sraB	0.971879	1.1001	0.89415	0.953602	1.02182	0.950938	0.860033	0.954285	0.993368	0.925048	1.0371	0.996912	0.56465	1.01313	0.999466	0.966522	0.95586	0.838408	0.986909	0.909656	1.00202	0.986927	1.05193	0.959921	0.959092	0.987765	0.969479	0.945349	0.924618	0.980418	0.909559	1.01154	0.939801	1.0306	1.08718	0.773107	0.953029	0.970046	0.917151
yceD	0.963216	0.998491	0.969718	1.04682	0.942489	0.988144	0.988394	0.949162	1.05969	0.953345	0.989346	0.981836	0.985603	1.0426	1.03682	0.983402	0.918785	0.946779	1.0447	0.990146	1.00819	0.993436	0.981496	0.992683	1.02857	0.933076	0.991863	1.02869	0.958367	0.941871	1.0076	0.998637	0.985613	0.951871	1.08079	1.00936	0.961594	0.983118	1.01159
rpmF	0.995625	1.25232	1.13261	1.03194	0.935922	0.908938	1.02612	1.03831	0.945919	0.909281	0.972551	1.02423	0.836864	1.07288	1.16176	1.12368	1.06507	1.09222	1.02375	1.02988	0.949654	1.06117	1.0187	1.06882	0.90128	1.1798	1.00534	1.04811	1.05802	0.974819	0.981378	1.0315	0.999932	0.921089	1.1049	0.989303	1.18155	1.02523	1.18677
plsX	0.947008	0.770397	0.888876	0.985426	0.885955	0.943396	0.852458	0.924885	0.968804	0.965378	0.958689	0.99492	0.82728	0.897056	0.947906	0.891271	0.848628	0.739274	0.986648	0.953701	0.948109	0.953419	0.867838	0.902799	0.964085	0.811482	0.983498	0.90797	0.875751	0.937939	0.93338	0.851889	0.791458	0.911992	0.963722	0.899002	0.917532	0.919134	0.953281
fabH	0.960672	0.736095	0.374394	0.485277	0.368165	0.586375	0.629003	0.762868	0.948411	0.811121	0.748521	0.665358	0.280618	0.560253	0.936803	0.87772	0.663095	0.500474	0.454972	0.84913	0.558344	1.0295	0.434559	0.729986	0.95317	0.484318	0.674804	0.690631	0.559193	0.453438	0.673067	0.895844	0.807987	0.527269	0.804247	0.393991	0.396428	0.987995	0.84234
fabF	1.09439	0.845312	0.918562	1.05236	0.951973	1.06472	1.04013	0.889901	0.917842	1.01061	0.913509	0.989634	1.06991	1.09706	0.990265	0.978139	0.870366	1.1303	0.824835	1.01228	0.980058	0.976409	1.01664	0.975732	1.03739	0.850369	0.985961	1.06127	1.00898	1.0685	1.0209	1.01047	1.02022	1.12685	0.909858	0.972815	0.946592	0.985956	0.824489
pabC	1.03622	0.891639	1.08343	1.03886	1.07217	1.0861	1.00345	1.11295	1.07021	1.07851	1.06851	1.03708	1.02339	0.994287	1.09704	1.04622	0.989239	0.920739	1.00411	1.07751	1.07429	1.06694	1.06123	1.08614	1.0881	0.965594	1.04105	1.07108	1.01603	1.03055	1.05022	1.06863	1.03477	1.03417	1.03762	1.01072	0.973359	1.02204	1.07448
mltG	1.02067	0.821298	0.97126	0.932669	0.914862	1.00296	0.965114	0.975858	0.919178	0.950849	0.97373	0.978432	0.992862	0.937431	1.01851	0.985163	0.883202	0.87597	0.961357	0.97147	0.989549	0.964687	0.988313	0.9924	0.963591	0.966412	0.939956	0.975242	0.984225	0.958795	0.986218	0.935348	0.996261	0.913693	0.943746	0.95678	1.02886	0.972246	1.01001
ycfH	1.05226	0.906958	1.04235	1.11419	1.02044	1.01566	0.96694	0.92151	1.04356	0.916385	1.02316	1.05736	1.07059	0.961854	1.0106	0.979563	0.889242	0.818185	0.950084	1.06231	0.979211	1.00426	1.13651	1.01611	1.1024	1.01509	0.961423	0.96502	0.936135	1.0035	0.874842	1.0561	0.978658	1.07244	0.921564	1.03696	1.04435	0.98524	0.96779
ptsG	1.05582	0.931556	1.00734	0.975345	1.17533	1.05001	1.08541	1.15844	0.9844	1.15827	1.11345	1.02932	1.13084	0.93414	1.05633	1.06716	1.00207	1.00653	1.06794	1.16542	1.10167	1.0483	0.869645	1.1528	1.02926	1.08363	1.11677	1.01585	1.02541	1.17614	1.07608	1.1553	1.07534	1.04205	1.09519	0.960061	1.019	0.975779	0.977606
fhuE	0.969266	0.88131	0.955987	0.905741	1.07459	0.972201	0.971509	0.969244	0.941075	0.976371	0.944329	0.962686	0.90928	0.99122	0.96756	1.0348	1.00158	0.931086	0.937268	0.960766	0.951139	0.918816	1.03174	0.955521	0.948303	0.973504	0.94525	0.941063	1.01308	0.932546	0.979446	0.984909	1.01851	0.941483	0.900455	0.998519	0.977423	0.962951	0.966953
hinT	1.00341	0.87366	1.07053	0.977178	1.05829	1.02045	1.05193	1.03377	0.999697	1.04659	1.03915	0.995936	1.02358	1.00168	0.98877	1.03921	0.875514	0.944809	1.05567	1.06312	0.997649	0.971164	1.00214	1.02493	1.04221	0.970912	0.993805	1.01888	0.992209	0.977941	0.974239	0.975893	1.00928	0.900583	0.974656	1.03882	1.08531	1.06022	1.06006
ycfL	0.977321	0.801886	0.894526	0.880007	0.960018	0.936511	0.9325	0.995513	0.984429	0.943672	0.972764	0.919763	0.946659	0.837972	0.948805	0.966915	1.01837	0.798055	1.01862	0.949977	0.973467	0.973162	0.905967	0.974067	0.973246	0.889556	0.988191	0.913868	0.959998	0.968007	0.919429	0.911845	0.956368	0.93401	0.975064	0.976798	0.999144	0.978308	0.830201
lpoB	0.853625	0.951914	0.960664	0.81184	0.69667	0.938	0.81212	0.926355	1.03839	1.00832	0.91159	0.92211	0.984087	0.842648	1.00219	0.885686	0.647443	1.04828	0.904289	0.921204	0.903613	0.847781	0.944177	0.87076	0.932676	0.92571	0.839041	0.946039	0.902018	0.955549	0.897342	0.882465	0.911764	0.932314	0.88058	0.87448	0.929107	0.925768	0.978074
thiK	0.867416	1.01429	0.96075	0.985953	0.939571	1.0212	0.878731	0.998688	0.966307	0.97811	0.986372	1.042	0.957072	0.963383	0.963066	0.974441	0.756093	0.901625	1.0033	1.01521	0.983738	0.868509	0.9896	0.98015	0.974164	0.974326	0.907812	1.0108	0.93053	0.942018	0.983725	0.992375	0.927767	0.950106	1.01309	0.915208	0.843543	0.97067	1.10675
nagZ	1.07076	0.967123	1.11617	1.07934	1.01778	1.07968	1.05075	0.98728	1.03842	1.01285	1.07962	1.03391	0.979318	1.00416	1.06277	1.09809	1.01285	1.05989	1.02142	1.08486	1.03051	0.976155	1.10092	0.982829	1.06383	1.02944	1.06289	1.00581	1.04211	1.0539	1.14339	1.09954	1.02799	1.06061	1.02732	0.992948	0.97335	0.987978	1.11531
ycfP	0.944605	0.88427	0.98967	0.932214	1.00613	1.00864	0.983358	0.971518	1.03063	0.990017	0.977593	0.917104	1.05132	0.954915	0.982845	1.00003	0.967189	0.964041	0.933488	0.967222	0.969459	0.992853	1.05747	0.964613	0.933597	1.05365	1.0253	0.945153	0.940062	0.981766	0.992726	0.947124	0.970342	0.982027	0.967681	1.08294	1.02261	0.970828	0.93738
ndh	1.03473	0.892604	1.02604	0.945134	1.05053	1.02851	1.04661	1.0243	0.98002	1.04003	1.02179	0.986117	0.939323	0.964915	1.0416	1.01361	1.0614	0.890452	1.00474	1.05511	1.0411	0.99705	1.00127	1.00436	1.0529	1.00173	1.01469	0.97259	0.94175	1.01425	1.05685	0.97319	0.967379	0.985586	1.03645	0.943698	0.973075	1.0004	1.01901
ycfJ	1.02963	0.904116	1.00343	0.983591	1.09723	1.03833	0.99613	1.04409	0.983735	1.05718	1.01788	0.98461	1.07451	1.02997	1.00648	1.001	0.997548	0.950747	1.03123	1.03361	1.01281	1.01566	1.08404	1.00437	0.970152	0.98701	1.06799	1.03133	1.0267	1.0827	1.02933	1.02368	1.02055	0.989607	0.978457	0.977061	0.970549	1.04274	1.11753
comR	0.96539	1.00063	1.00853	0.989685	0.978002	1.01431	0.97516	0.995861	1.05053	1.00813	0.971425	0.982341	0.972585	1.07223	1.02998	1.027	1.0131	1.00612	1.03601	1.00037	0.993973	0.956239	1.04486	0.984514	1.02509	1.04034	1.00219	0.943345	0.995615	0.952871	0.983451	1.0013	0.987924	0.995287	0.975009	0.996241	1.04109	1.04435	0.997981
bhsA	0.955632	0.911924	0.951462	0.961798	0.959912	0.978845	0.971785	1.01015	0.98251	0.993399	0.963579	0.960891	1.01589	0.935268	1.0273	0.946164	0.949206	0.979427	0.941893	0.974453	0.991378	0.90987	1.01942	0.98621	1.01525	0.929887	0.963708	1.00259	0.920436	1.04269	0.998044	0.945516	0.962892	0.993978	0.901981	0.977865	0.927996	0.960123	0.959518
ldtC	0.865346	0.832029	0.903378	0.853613	0.926977	0.930882	0.930362	0.930942	0.894424	0.921301	0.921907	0.898809	0.821939	1.03766	0.850442	0.87628	0.852939	0.884754	0.980891	0.870872	0.922394	0.889955	0.920916	0.824877	0.792195	0.829157	0.79147	0.793488	0.794122	0.953641	1.04073	0.82454	0.835029	0.900699	1.00684	0.848489	0.935705	0.899832	0.972774
mfd	0.993157	0.938893	0.896466	0.975601	1.00788	0.959685	0.98898	1.00778	0.940128	0.9826	1.0211	0.994712	0.954557	0.950908	0.929072	1.01475	0.926373	0.919759	1.0356	0.987417	0.988269	0.914732	0.962833	1.01014	0.967366	1.01396	0.889691	1.0109	0.976015	0.961388	0.998501	1.01062	0.96645	0.922462	0.932513	0.994723	0.970112	0.964209	1.00571
ycfT	1.00102	0.914083	0.920305	0.936497	0.945619	0.992909	1.03928	0.9816	0.915635	0.962775	0.964128	0.97802	1.04043	0.936712	0.930048	0.978988	0.924192	1.03603	0.967091	1.01078	0.927514	0.926997	0.956278	0.943891	0.942739	0.958833	0.978295	1.01411	0.923006	0.918614	1.00188	0.957052	0.949564	1.02036	0.891048	1.00319	0.977734	0.996915	0.944828
nagK	1.08208	1.07327	1.10179	0.984429	1.11227	1.03076	1.00997	1.09534	1.07606	1.06525	1.00242	0.973769	1.07499	1.1545	1.15586	1.0516	1.0861	1.01873	0.981921	1.07366	1.08344	1.14978	1.18274	1.09418	1.14612	1.14452	1.02856	0.991521	1.05293	1.08667	1.02651	1.00939	1.0749	1.112	1.00368	1.15759	1.02908	1.15942	0.964204
cobB	0.967442	0.879643	0.986992	0.94582	0.956926	0.930083	0.938056	0.959829	0.831828	0.943275	0.998618	0.938376	0.935207	0.90346	0.914269	0.915952	0.998697	0.889031	0.986342	0.993489	0.959786	0.926007	0.965878	0.908506	0.945796	0.935628	0.931462	0.928808	0.96227	0.974992	0.981173	0.970236	0.940404	0.87429	1.0038	0.856985	0.919586	0.961109	1.01623
ymfA	1.02159	0.900556	0.816891	1.0072	0.995125	1.03977	0.976619	1.01801	0.910749	0.971188	0.979842	1.02401	0.931728	0.947606	0.976307	0.995891	0.925689	0.78341	1.00828	0.919337	1.02945	0.958225	0.984753	0.988241	0.919113	0.965539	0.991118	1.01266	0.953077	0.93484	0.973638	1.01366	1.00217	0.872917	0.819095	0.984993	1.03468	0.992229	1.03032
potD	1.20158	1.11342	1.09856	1.27219	1.13382	1.13378	1.09323	1.09158	1.14451	1.10208	1.16974	1.12918	1.10061	1.10587	1.18043	1.12605	1.13948	0.980113	1.25511	1.20943	1.21538	0.954985	1.23007	1.19437	1.09656	1.27178	1.21087	1.15021	1.16978	1.34577	1.32037	1.34258	1.33305	1.26933	0.901879	1.13256	1.15847	0.495517	1.14769
potC	1.00484	0.960991	0.904923	1.01909	1.00394	1.02692	1.02178	1.01364	0.952471	1.00152	1.01074	0.964744	1.03348	0.976244	0.897088	1.0333	1.00271	0.990123	1.02755	0.949457	1.06438	0.963285	0.955732	1.03319	1.00542	0.980159	0.976667	0.955442	1.06329	1.00711	0.976274	0.951861	0.940529	0.922627	0.976973	1.05144	1.05945	1.04228	0.979997
potB	1.00921	0.940209	0.929695	0.982739	1.05512	1.04835	1.08584	1.02707	0.887655	1.06516	1.0183	0.939845	1.03529	0.943735	0.967248	1.01742	1.15685	0.891342	1.07311	1.01468	1.02769	0.994107	0.947965	1.03083	1.00923	0.942705	1.02968	0.988549	1.04069	0.933587	1.03404	0.975725	0.996603	0.891114	1.01475	1.0374	1.02572	1.02173	1.039
potA	1.02243	0.894719	0.94863	0.975141	1.00759	0.978043	1.00662	0.976058	0.926447	0.964757	0.99002	0.989307	1.00852	0.946453	0.889392	0.998699	1.01082	0.904851	0.987417	0.993617	0.98907	0.921623	0.952854	0.971904	0.966656	0.940188	0.948242	0.932098	1.02284	0.984829	0.947896	0.989301	0.939352	0.96487	1.00146	0.94811	0.95423	0.947664	0.933051
pepT	1.08883	0.963594	0.869516	1.00247	1.07049	1.13699	1.09651	1.11888	1.02156	0.991138	0.788807	0.974625	1.24153	1.10088	1.09411	1.06304	0.973307	0.993502	0.981286	0.930195	0.961565	0.967702	1.22329	1.12633	1.01844	1.11582	0.954536	0.998595	1.05047	0.826947	1.11843	1.15251	1.14359	0.827024	0.992428	0.515534	1.19783	1.07374	1.08718
roxA	1.04945	0.99503	1.11688	0.969691	0.995883	1.01086	1.03738	1.03191	1.03461	1.03503	1.0196	1.00764	1.00106	1.09012	1.07415	1.03265	1.01631	1.09498	1.05348	1.02326	1.04599	0.969198	1.02403	1.00409	1.06346	1.02314	1.02269	1.01758	1.01639	1.00322	1.01849	1.04006	1.06442	1.01594	1.02829	0.979944	1.08565	1.00855	1.03939
phoQ	0.996389	0.994829	1.07846	1.01122	0.964941	0.997969	0.996302	1.03252	0.989469	1.05081	1.02217	0.994762	0.984398	1.00272	1.04773	0.988574	1.01703	1.05474	1.03241	0.966023	0.999127	0.978285	1.03171	0.965563	0.958252	1.01583	1.04864	0.992381	1.01933	0.980356	1.02003	0.996478	0.981037	0.984205	0.997618	1.01769	1.05628	1.01889	1.05568
phoP	1.01391	0.923143	0.875936	1.06194	1.08818	1.01368	1.04512	1.0898	0.946846	1.08858	1.09486	0.994182	1.10566	1.0452	0.923929	1.01417	0.980892	0.911622	0.957988	1.03557	1.02829	1.01174	1.11384	1.00555	0.967226	1.07821	0.99624	0.937086	1.13678	1.0851	0.968694	1.04113	1.06124	0.937245	0.961373	1.09074	1.00537	1.02433	1.06072
hflD	1.19512	0.737436	0.80459	1.00211	1.31958	1.24836	1.39656	0.700089	0.908384	1.47006	1.0675	1.02499	0.59559	0.768485	1.15889	1.13023	1.12933	0.628166	0.992624	1.06084	1.04347	1.10135	0.846544	1.17722	1.13219	1.05338	0.940712	1.00109	0.914484	0.979252	0.985812	0.934387	0.977586	0.973222	0.882624	1.1409	1.48588	0.869821	0.88864
mnmA	0.921325	0.919342	1.03694	0.976179	1.05254	0.907211	0.956967	0.954277	0.931171	0.858275	0.958254	0.975297	0.980918	1.05907	1.0032	0.918827	0.791151	0.78117	1.0565	0.93626	0.85626	0.96797	0.788266	0.949307	1.02791	0.901456	0.97835	0.916948	0.840285	0.816421	0.80948	1.0339	0.901835	0.789323	0.973712	1.06295	0.991155	0.983601	1.01608
nudJ	1.02186	1.00988	0.873694	1.06114	1.00692	1.0004	0.984919	1.03223	0.980276	1.04723	1.05188	1.01659	1.00153	0.954867	0.947553	1.00102	0.988196	1.05769	1.0202	0.998107	1.04579	0.986868	0.937883	0.954461	0.965325	1.05101	1.02874	0.945464	0.996618	1.0233	1.02423	0.995829	1.01166	1.01724	0.861775	1.00659	0.980571	1.02396	1.00355
rluE	0.968652	0.963444	1.08207	0.975103	1.02879	0.986553	0.971629	0.986663	1.03674	0.97543	0.979661	0.973941	0.994779	1.04913	1.03472	0.998316	0.944824	1.01934	1.01922	0.951638	1.02327	0.981012	0.993124	0.9684	0.988449	0.990619	1.00578	0.994395	0.991583	0.976544	1.02123	1.01209	0.975922	1.03006	0.940504	0.99741	1.02798	0.980042	1.00535
icd	1.04986	1.16086	1.18316	0.909961	0.778711	1.01941	0.766996	0.866837	1.27698	1.04988	1.12206	1.09926	0.85775	0.802154	1.13136	1.02884	1.05785	0.874369	0.894404	1.10989	1.08097	1.06393	1.03537	1.18163	1.0141	1.03324	0.906674	0.929493	1.23021	0.988405	1.07422	1.11105	1.14002	1.15016	0.94579	1.16697	0.83126	1.14234	0.648713
ymfD	0.971433	0.940568	0.941977	1.04244	1.04786	0.985964	0.991727	0.985797	1.00225	0.997245	0.999548	0.974444	1.03321	0.945089	1.00408	0.975575	1.0138	1.04765	1.06303	0.965973	0.981246	0.997089	1.0108	0.954509	0.970525	0.937166	1.02153	1.03	0.981746	1.02022	1.01889	1.0066	0.946083	1.06239	0.943173	0.973767	0.955938	0.976144	1.03608
ymfE	1.02368	0.952723	0.958847	1.00566	1.04046	0.990512	1.01668	1.00011	1.00196	1.00511	1.01214	1.00558	1.04596	1.00184	0.96791	1.00267	0.969699	0.933561	1.048	1.01398	0.984041	1.02262	1.0276	0.996742	0.965275	1.0367	1.00205	0.967321	1.03013	1.01749	1.01467	1.0073	1.01015	0.979614	0.950385	1.02026	1.00107	0.972421	1.03539
lit	0.971599	0.857529	1.05965	0.964958	1.03382	0.998799	0.948182	0.971484	0.989391	1.00501	1.07108	1.02009	0.97787	0.927986	0.992234	0.942619	0.961694	0.897914	1.04895	0.998146	0.982463	0.967801	0.983712	1.0049	0.994682	1.03961	0.971076	0.936128	0.987811	0.983035	0.982136	0.95592	0.967959	0.937664	0.943841	1.06213	0.938779	1.03803	1.06807
intE	1.02291	0.9259	1.00459	0.975902	0.98962	0.98342	0.993283	1.04551	1.03314	1.03196	1.00397	0.964038	1.03472	0.957736	0.949795	0.976762	1.03621	0.93924	1.03937	0.980157	1.04387	0.970183	0.99457	1.00797	0.968095	1.0124	0.987877	0.970755	1.05288	0.989316	1.0256	0.976995	0.957759	0.990759	1.0135	1.07124	0.940111	0.970549	0.98206
xisE	0.889508	0.871285	1.01287	0.808912	0.925749	1.00984	1.02701	0.98657	0.987305	0.944002	0.962421	0.882727	0.980062	1.01021	0.882807	0.927405	0.966665	0.874072	0.981869	0.967892	1.02526	0.885064	0.960055	0.911799	0.944197	0.958795	0.910792	0.976036	0.920261	0.990841	1.01336	0.945358	0.990118	0.939216	0.832739	0.926461	0.869446	0.999147	0.954958
ymfH	1.06251	1.02286	0.903723	1.06174	1.03971	1.09229	1.07477	1.06433	0.969207	1.04552	1.12258	1.00599	1.01172	0.970296	1.01502	1.06371	1.01376	1.0365	0.967567	0.978807	1.04703	1.02236	1.01008	1.02522	1.02202	1.05816	1.02858	0.937692	1.05826	1.03893	1.08842	1.02153	1.01341	1.01855	0.939201	1.03642	1.0329	1.01373	1.00343
ymfI	0.979074	0.960133	0.921971	0.973487	1.03526	0.989564	1.01091	1.02919	0.999669	1.00486	0.966807	1.011	0.959329	1.01452	0.994862	1.00576	0.999961	0.962351	0.955301	0.961551	1.01758	0.998592	1.02377	0.993466	0.97571	1.05005	0.970265	0.977221	0.996751	1.00228	0.987214	1.00465	1.00663	0.984202	0.918042	1.02036	1.00644	1.01132	1.00475
ymfJ	1.04036	0.951379	0.923408	0.972056	1.06342	1.00328	0.977322	1.00874	0.964227	1.01671	1.00519	1.00553	1.0303	0.980143	0.929314	1.01457	0.969456	0.976999	0.974012	0.974128	1.00296	0.948951	1.01486	1.0228	1.01003	1.03434	1.0016	0.956555	0.948297	0.990364	1.02451	1.02232	1.01797	1.02172	0.939064	1.0078	0.978194	0.963449	0.929259
ymfT	0.823859	0.809616	1.07296	0.96839	0.814158	0.903449	0.915839	0.921476	1.00049	0.873039	0.889723	0.937753	1.02149	0.894115	0.90256	0.870277	0.918917	1.07019	0.903114	0.883479	0.959526	0.879701	0.833937	0.926965	0.853659	0.994949	0.913226	0.901383	0.857006	0.956453	1.02137	0.93453	0.862905	0.974498	1.0014	0.858333	0.706785	0.842218	0.924925
ymfL	0.991188	0.965252	0.895861	1.05729	1.07064	0.991118	0.995184	1.01246	0.967065	1.0637	1.00186	0.993383	0.913161	0.959777	0.971475	0.969579	1.09346	0.99676	0.94207	0.960947	0.998437	0.982679	1.08073	0.994625	1.00964	1.0171	0.977336	0.949156	1.00917	0.973402	0.969916	1.00281	1.01048	0.914777	0.979408	1.02674	1.04036	1.00759	0.995539
ymfM	1.00089	0.963446	0.913298	1.004	1.04657	0.972267	0.973607	1.01599	1.00121	1.00965	1.02185	1.00743	0.950303	0.944178	1.01729	1.01333	0.970033	1.01767	1.00107	0.959826	1.02793	1.00215	0.925114	1.00597	0.949297	1.01821	0.993217	0.989674	0.999688	1.00707	1.00869	0.953673	1.00108	0.982298	0.966483	0.984449	1.03567	1.0065	0.968146
ymfN	1.03753	0.855622	1.08914	0.982467	1.03805	1.01059	0.959782	0.999157	0.967753	0.985547	0.992136	0.965322	0.970496	1.04214	0.979508	0.934001	0.992902	1.00068	1.03818	1.05318	0.959738	0.926101	0.985431	0.977288	1.02525	0.904653	1.00042	0.996544	1.01972	1.03295	1.07237	1.02913	0.974533	0.950115	0.974825	0.960153	0.928145	1.0007	0.995921
ymfR	0.983254	0.923291	0.950859	1.00556	0.950305	0.943136	0.904086	0.97527	0.98197	0.977067	1.01272	0.984747	0.904951	0.973691	0.978083	0.961134	0.977989	1.02421	0.958229	0.954139	1.00171	0.944003	0.993425	0.934555	0.980183	0.988093	0.953981	0.93927	0.979416	1.00078	0.975707	0.937393	0.976146	0.93035	0.983892	0.965262	0.992102	0.947871	0.999369
beeE	1.02324	0.981226	0.864021	1.05326	1.04609	1.009	1.0618	1.02716	0.993692	1.06472	1.04462	1.01097	1.02764	1.03723	0.945673	0.978308	1.03009	1.07708	0.983755	0.996904	1.01125	0.948039	1.05999	1.00222	1.05936	0.945221	1.01668	1.04166	1.03663	1.01591	0.997731	0.983018	1.01725	0.980789	0.981637	1.02236	1.04178	1.04582	1.01829
jayE	1.02991	1.03739	1.15148	1.06772	1.00011	1.03032	0.97309	0.973524	1.07816	1.00422	1.029	1.01058	0.979813	1.08845	1.08751	0.995233	1.01139	1.01911	0.958795	1.05216	1.07576	1.04228	1.07454	0.986408	1.12384	1.01223	1.01707	0.984626	1.01959	0.997187	1.09323	1.08145	1.09676	1.09043	1.01535	1.00994	0.938335	1.02061	1.02371
ymfQ	0.980237	1.00838	0.905069	1.06736	1.00659	1.00273	0.979177	0.977428	1.00527	1.0187	0.970686	0.967259	1.0352	0.998303	1.01163	0.982107	1.01166	1.01122	0.998002	1.03417	0.974643	1.00337	1.01116	0.944541	1.0259	0.946535	0.978418	1.01523	1.06506	1.02336	0.990597	1.00128	0.979998	0.988295	1.03247	0.95557	0.930034	1.04656	1.01154
ycfK	1.0318	1.00614	1.19004	1.01512	0.986341	1.08228	0.998981	1.09601	1.07209	0.989699	1.02264	1.03468	1.13744	1.10246	1.12054	0.993877	0.953458	1.06879	0.986074	0.962954	1.03657	1.04522	1.09325	1.12603	1.04135	1.08049	1.08378	0.973033	1.04922	1.13387	1.08495	1.11536	1.06307	1.00923	1.00359	0.968616	1.00252	0.994099	1.04026
ymfS	0.872704	0.879745	1.07485	0.887636	0.901939	0.878158	0.869712	0.919867	1.0263	0.925163	0.845681	0.903854	0.896517	1.05018	1.03176	0.910928	0.864232	0.804136	0.994338	0.782516	1.02259	1.01259	0.797705	0.938676	1.00666	0.836765	0.80139	1.04709	0.848969	0.790914	0.823628	0.805594	0.812439	0.880093	1.12875	0.908439	0.939598	0.948654	0.967287
tfaE	1.03433	0.935435	1.08599	1.00071	1.03738	1.02581	1.03625	0.980275	1.00305	0.999257	1.08179	1.01783	0.979141	1.00968	0.984342	1.06109	0.99487	0.946127	1.00664	0.98582	1.06392	1.03679	0.998699	1.02305	1.00625	1.02787	1.03012	1.00939	0.98203	1.05794	1.01289	1.02014	0.987394	0.98776	0.988561	1.03546	1.037	1.02323	0.947078
stfE	0.981149	0.940087	0.926124	0.915195	1.1179	1.0246	1.12565	0.98247	0.842066	0.952091	0.931963	0.960782	0.934192	0.972541	0.979569	1.02499	1.02069	0.707949	1.07863	0.963614	1.03817	1.04694	1.02032	1.01725	1.07789	0.98221	0.964155	0.900737	0.945255	1.00232	0.995861	0.953975	0.946449	1.01764	0.784398	0.999126	1.02449	1.08565	0.906137
pinE	0.972995	0.949753	1.07269	0.905159	0.964409	0.954704	1.00632	1.04654	0.957619	0.983029	1.04908	0.975989	0.909891	0.913317	0.994991	1.04044	0.966196	0.864115	1.02285	0.998288	1.01298	0.968735	0.992374	1.0258	0.982862	0.964048	0.953126	0.979451	1.05043	0.98266	0.934792	0.958249	0.978296	0.913806	1.02156	0.981858	0.988937	1.03356	1.04245
mcrA	0.974183	0.937472	0.991094	0.91417	1.07558	0.985131	1.07621	1.02794	0.970618	1.03625	1.01771	0.95739	1.12981	0.957701	0.945373	1.00476	0.983521	0.942392	0.980122	1.07222	0.990615	0.942882	1.07522	0.952607	1.00249	1.0567	0.964937	0.96685	0.969102	1.00054	0.975647	1.02022	0.95182	0.92594	0.973953	1.03522	1.09902	0.961261	1.03794
icdC	0.962923	0.963355	1.11256	0.994717	1.00984	0.973064	0.999677	1.00254	1.08403	1.00374	1.04057	1.00627	1.00079	1.00159	1.05113	1.02614	0.936712	1.05113	1.00811	1.05698	1.01322	0.97672	0.989938	0.994822	1.00233	0.983095	1.01678	1.01199	1.0345	1.02877	1.04926	0.965658	1.01653	0.973078	0.976725	1.07199	0.988708	0.981283	1.00681
iraM	1.06678	0.995659	0.89391	1.00171	1.06232	1.06258	1.06004	1.0608	0.974269	1.0842	1.01433	0.98627	0.892255	1.07042	1.03808	1.04408	1.07435	1.09638	0.979754	1.01103	0.993457	0.951521	1.04426	1.03749	0.947177	1.10558	1.0047	1.0463	1.01409	0.967962	1.03181	1.01542	1.04419	0.949975	0.996947	1.06033	1.05498	1.09001	0.95591
ycgX	1.01208	1.04265	1.14337	1.01942	0.995985	1.01973	1.02241	1.01969	1.05951	1.02321	1.03059	1.03508	1.03522	1.08072	1.09139	1.0347	0.979186	1.05716	1.02805	0.994094	1.04682	1.02193	1.03434	1.07702	1.04411	1.02247	1.0093	1.08559	1.04178	1.02758	1.01537	1.06164	1.05862	1.01031	1.07176	1.05913	0.997044	1.0274	1.02856
bluR	0.991672	0.949003	0.977065	0.863296	0.875473	0.920941	1.03355	0.957645	0.853756	0.969465	1.00721	0.98424	0.910007	0.934992	0.926876	0.991086	0.815864	0.799736	0.9197	0.994505	0.987726	0.977355	0.965593	0.970479	0.957554	0.931892	1.01303	0.922254	0.843898	0.958585	0.926597	0.917098	0.908785	0.900365	1.03277	0.941411	0.947476	0.930862	0.922318
bluF	1.01144	0.933435	0.898046	0.955221	1.00436	1.00974	1.01156	1.01312	1.00614	1.0141	0.942395	0.990344	1.06636	1.01217	0.990382	0.972864	0.961448	0.919617	1.01206	1.01399	1.03227	1.01409	0.9655	0.972763	0.999609	1.00104	0.9751	0.98802	1.02571	1.00992	1.00015	1.00264	0.995657	0.982335	1.01524	0.976065	0.916014	1.02889	0.989135
ycgZ	1.03203	0.950491	0.972287	0.94263	1.14532	1.03641	1.04816	1.06421	1.02805	1.10805	1.11945	1.00965	1.039	1.01355	1.09416	0.899603	1.01633	0.959807	1.10066	0.990751	1.01484	1.04517	1.07894	1.03371	1.04695	1.05367	0.966452	1.0286	1.08999	1.04574	1.01888	1.03098	1.02809	0.972319	1.08937	1.12189	0.981897	1.09674	0.968477
ymgA	1.01346	0.994293	0.97154	1.05948	1.06129	1.00861	0.970567	0.983635	1.00703	1.0052	1.06606	0.989804	1.02047	0.992735	0.991475	0.986165	0.986452	1.01706	1.00908	1.03328	1.03475	0.951804	0.983058	1.01866	1.0096	0.996332	0.988309	0.993717	1.03986	1.03308	0.971577	1.02086	1.04088	0.996334	0.999031	0.981669	1.00182	0.989323	0.969298
ariR	0.995399	0.946519	0.981134	0.944317	1.09224	1.01727	1.04533	1.00497	0.987321	1.02667	1.0133	0.970095	1.09476	0.971286	1.00413	1.0342	0.994555	0.956018	0.985666	0.994399	1.02397	1.00165	1.09559	1.01102	0.933977	1.06243	1.02509	1.00823	1.02318	0.970886	1.05433	1.02953	1.0351	0.929173	0.995237	0.960214	1.00481	1.02417	1.0192
ymgC	1.06077	1.0038	1.07806	1.00326	0.987849	1.00247	1.01002	1.01982	1.04827	1.02589	1.01587	1.05661	1.03594	0.988019	1.04875	1.06539	0.971939	0.991007	1.01451	0.978562	1.03582	0.981441	1.05484	1.05022	1.03422	1.00899	1.0157	1.0337	0.990731	1.03456	1.06916	1.01488	1.01375	1.00184	0.988216	1.00018	1.02388	1.02713	0.994786
pdeG	1.11521	1.07446	0.90558	1.0659	1.07745	1.11148	0.979587	1.06173	1.05159	1.11285	1.03771	1.01657	1.21265	1.05752	1.0447	1.05763	1.02611	0.916612	1.05976	1.06123	0.99015	1.07699	1.16423	1.09234	1.00425	1.10211	1.04545	1.03266	1.1206	1.05603	1.05007	1.08336	1.10232	1.17847	0.996376	0.985641	0.994735	1.07705	1.03707
ymgF	0.981505	0.897317	0.899606	0.974639	0.988202	0.96526	0.952797	0.976592	0.956533	0.993428	0.975116	0.965639	0.907812	0.946157	1.01018	0.950597	0.949971	1.01349	0.933112	0.953972	0.921308	0.922013	0.966629	0.965123	0.934347	0.962455	0.995606	0.955647	0.978196	0.954184	1.00805	0.951055	0.959411	1.00557	0.977456	0.948314	0.946973	0.959743	0.962365
ycgH_1	1.07983	0.98593	1.20985	1.03783	1.03017	1.03742	1.05322	1.02473	1.07129	1.02901	1.05532	1.00782	1.04408	1.07951	1.03953	1.08503	1.04383	1.02503	1.01814	1.0851	1.01597	1.05351	1.08931	1.04632	1.02213	1.08155	1.06975	1.03774	1.12236	1.00083	1.01198	1.03745	1.03687	0.971369	1.13058	1.10203	1.1063	1.09574	1.17162
ycgH_2	1.01134	0.949031	0.916973	0.911929	1.0332	0.941947	0.983424	1.03314	1.04689	1.02499	1.01435	1.00374	0.867795	0.982933	1.00125	0.989486	0.924575	0.860388	1.00492	0.972168	0.959469	0.996645	1.03611	0.980276	0.922038	0.964457	1.01081	0.999042	0.95395	1.04318	0.970185	0.991583	0.947378	0.943315	0.998098	0.981771	0.868652	0.979555	1.05849
ymgD	1.04369	0.907489	1.04348	0.93019	0.947334	0.94669	0.920801	1.01282	0.978905	0.953243	0.93824	0.926915	1.13142	0.970945	0.978537	0.98331	0.957554	0.930955	1.04741	0.944757	0.966187	0.931945	0.958003	0.993368	0.941628	0.959548	0.987271	1.02699	0.953733	0.926455	0.97394	0.982056	0.979153	0.954471	0.865989	1.03547	1.05324	0.973268	0.968291
ymgG	1.02946	0.930539	1.18188	0.956503	1.02739	0.998605	1.00078	1.03302	0.986038	1.09154	1.03937	0.966578	1.06977	0.966324	1.01119	1.03309	1.0752	0.985918	1.04029	1.03476	1.02288	1.01683	1.04423	0.999793	1.1538	1.0685	1.12352	1.02516	0.842168	0.945488	1.02218	0.965105	1.00311	0.941699	1.06246	1.12382	1.10215	1.04563	1.05111
ymgH	0.964728	0.961829	1.14405	0.997382	0.969254	0.995006	0.974645	0.956162	0.951019	0.942219	1.02035	1.00792	1.05325	0.931978	0.984361	0.952117	0.977966	1.00519	1.03718	0.928892	1.01765	0.958741	1.01465	1.01725	1.03398	1.0329	1.02405	0.930364	0.988572	1.02564	1.05736	1.04185	1.03498	0.958001	0.987145	0.951978	0.974219	0.939563	1.00194
ycgI	0.970667	0.889451	0.881218	0.870641	0.981982	0.992125	1.04941	0.996325	0.924203	1.01622	1.00356	0.906757	1.00188	0.824575	0.976941	0.971008	1.02891	0.984092	0.989477	0.980327	0.729883	0.988758	0.969039	0.994784	0.934459	0.953434	1.01842	0.901045	0.99495	0.952885	0.97062	0.95494	0.936551	0.954257	0.913796	0.986927	0.960067	0.970979	1.02814
minC	0.97168	0.973191	1.19163	0.995073	1.09516	0.949053	0.958052	0.99847	1.03918	0.975007	1.04298	0.992559	0.9143	1.06032	1.07631	0.991359	0.976132	0.978019	1.13856	0.985638	0.996257	0.925598	1.01788	0.929166	1.11584	1.00956	0.968501	0.953365	0.959814	1.02011	0.981072	1.0297	1.00561	0.957584	1.08329	1.02564	0.946655	1.02084	0.919764
ycgJ	1.05103	1.0202	1.15462	0.960851	1.01114	1.09755	1.12102	1.10181	1.00898	1.07035	1.13164	1.06215	1.17244	1.0683	1.09549	1.0784	1.02682	0.938217	1.11213	1.06931	1.09383	1.09789	1.08989	1.08985	1.00131	1.13375	1.06096	1.07186	1.10024	1.08488	1.02271	1.03448	1.05013	1.02895	1.0526	1.1299	1.08887	1.10058	1.09842
pliG	0.997558	0.914859	0.957752	0.952442	1.01908	0.989685	0.954938	1.02176	0.990104	1.0047	0.976537	0.97862	1.05429	0.963884	0.968093	1.02626	1.00161	0.958716	1.03961	0.983771	0.948113	0.970483	0.992546	0.938817	0.970159	0.941897	0.980522	1.00232	1.01728	1.03564	1.01654	1.00242	0.97603	0.929696	0.967909	0.958544	0.989663	0.970506	0.957842
ycgL	1.12624	1.02477	0.98856	0.93754	1.08136	1.10006	0.986478	1.05505	1.10301	1.03798	0.998486	1.09954	1.14425	1.10061	0.957075	1.06399	0.975521	0.882451	0.976638	1.08304	0.98952	1.11023	1.18496	1.12609	1.19111	1.01725	0.993825	1.04711	1.01422	1.08182	1.07496	1.05668	1.04091	1.17833	1.18513	0.894485	1.02392	0.984106	1.00285
ycgM	1.02313	0.901245	0.859336	0.89047	0.992188	0.958775	0.970634	0.986048	0.963916	0.985356	0.954923	0.890393	0.917792	0.970701	0.968608	0.950688	1.02038	0.904966	0.986657	0.951785	0.934925	0.953867	0.977041	0.997384	0.917009	1.002	0.964358	0.967098	0.954356	0.959998	0.951378	0.976487	0.965883	0.905813	0.921228	0.968905	1.00989	0.956623	0.989116
ycgN	1.0729	0.964574	1.26164	0.98429	1.00861	1.03705	1.02746	0.958681	1.03955	0.992039	1.04512	1.06124	1.06637	1.10575	1.04211	0.977493	0.943533	1.03874	1.02051	1.04487	1.0455	0.987908	1.1407	1.00863	0.999613	1.04278	1.08077	0.960851	1.08685	1.07061	1.08955	1.08725	1.08192	0.812059	0.892725	1.05988	1.05355	1.07567	1.05926
hlyE	0.963067	1.0165	1.03309	1.05403	0.924389	0.982297	0.899028	0.906253	0.988462	0.994247	0.990085	0.963212	1.07187	0.907646	0.99469	0.991324	0.952257	0.976274	0.940882	0.936227	0.987193	1.03276	0.98344	0.978855	1.04031	0.970495	0.957059	0.953899	0.961668	0.984924	0.907263	0.950392	1.02067	0.98247	1.00577	0.933252	0.938349	1.02156	1.04844
umuD	1.00459	0.969978	1.09558	0.958349	0.95996	0.996737	1.01988	1.04533	1.0562	1.05993	1.07498	1.04308	0.992403	0.970064	0.96243	1.09505	0.988298	1.11698	0.959109	1.00127	1.05981	1.01452	1.05901	0.983336	1.04414	0.998493	0.970741	1.06093	0.996038	0.979712	1.04173	1.01128	1.07317	1.00603	1.00395	1.0755	0.950876	1.03786	0.961556
umuC	1.03904	0.949649	0.938608	0.929016	1.06463	0.993086	1.06168	1.03857	1.02196	1.04952	1.02075	0.969076	1.03409	0.923337	0.968069	1.0761	1.02586	1.00662	1.00871	1.02902	1.032	1.0109	0.975225	0.986248	0.993817	1.00899	0.932002	1.07037	1.06981	0.992239	0.983957	1.02833	1.02258	0.991577	1.00005	1.09483	1.06017	0.966346	0.995427
dsbB	1.15044	1.02687	0.90008	1.03725	1.04744	1.02986	1.25365	1.15835	0.960866	1.01753	1.19069	1.06842	0.92897	1.11672	1.13879	1.06713	0.973767	1.01566	1.07562	0.997985	1.02343	1.04491	1.39527	1.00279	0.962349	1.1577	1.06583	0.908712	1.19146	1.16345	1.13059	1.20193	1.12152	1.07048	0.919988	1.0074	1.06392	0.830169	0.88486
nhaB	1.02252	0.951717	0.74773	0.992096	1.04719	1.01471	0.99506	1.04322	0.963575	1.00652	1.03043	0.997794	1.0108	0.913859	0.96405	0.983598	0.987753	0.876753	1.01177	1.01486	1.07364	1.00872	0.974031	0.973132	0.932903	1.06084	0.950614	0.959369	1.05007	0.970594	0.93373	0.951014	0.985169	0.882951	1.09501	0.970349	1.10069	1.00574	1.02134
fadR	1.02687	1.0293	0.709118	0.983726	0.922734	0.941022	0.912548	0.904558	0.909843	0.903813	0.920034	0.976185	0.937344	0.872184	0.827441	0.973276	1.02156	0.726385	0.94881	0.981387	0.969828	0.998268	0.906987	0.976914	0.985067	0.815294	0.973469	0.957323	0.937031	0.891821	0.909476	0.854567	0.902555	0.927078	0.920745	0.964594	1.13291	0.917281	0.907547
ycgB	1.09161	0.979099	1.03464	1.0349	1.01945	1.01759	1.02909	0.935091	0.985958	0.987884	0.997577	1.03653	0.932198	1.06945	1.05798	1.01624	1.01899	0.95764	0.962329	1.02245	1.06645	1.05345	0.992474	0.991072	1.0551	0.973541	1.00294	1.03439	0.997168	0.968701	0.992773	0.993401	1.01813	1.0295	1.08045	1.03217	0.976779	0.981309	1.02614
dadA	1.07916	1.00648	0.955901	0.922584	0.922475	0.983747	1.00674	1.00573	0.97356	0.900018	1.00178	1.02669	0.853151	1.0235	0.960847	0.969645	0.970643	0.904759	1.02674	1.00853	0.998028	0.99325	1.02358	0.952518	0.898829	0.986405	1.01377	1.00305	1.02107	1.01563	1.02552	0.985162	1.05105	0.943286	0.994764	1.06119	0.939664	0.995105	0.958186
dadX	1.03297	0.959452	0.952941	0.947257	1.07368	0.968487	0.980929	1.03012	0.897999	1.01888	1.03865	1.00158	0.905797	0.999821	1.01279	0.977968	0.912978	0.862833	1.02125	1.0369	1.03284	1.03156	0.928231	0.99727	0.943912	1.01416	1.00158	0.986771	0.996202	0.930219	1.03233	1.00671	1.0173	0.954233	1.02011	1.01878	0.999738	0.939929	0.951539
cvrA	0.956923	0.933444	1.19762	0.949597	0.980766	1.02217	1.02314	1.02866	1.02349	0.993451	0.947701	1.03563	0.924203	1.05951	1.09596	1.04051	1.00766	0.976809	1.06038	0.999621	1.00208	0.960986	1.0223	0.990222	0.976616	1.00449	0.999698	1.02638	1.03498	0.959412	1.02725	0.956375	0.982595	0.976658	1.12483	0.997429	1.07456	1.02183	0.924614
ldcA	0.733385	1.29752	1.10051	0.615025	1.14992	1.14106	1.09163	0.87875	0.947941	0.89967	1.30113	0.993073	1.056	0.866741	0.951835	0.785856	0.717827	0.920514	0.490393	1.11113	1.20109	0.879196	0.890356	0.894712	0.887611	1.23885	1.19188	0.728777	0.735822	0.982692	0.912228	1.14958	1.1111	1.1	0.558379	0.969266	1.1372	0.548244	0.537455
emtA	0.913536	0.92003	1.28431	0.897116	0.977854	0.925741	0.821893	1.18821	1.03441	1.1531	1.03371	1.04669	1.03414	1.00824	1.23638	0.902689	0.811951	1.15599	0.747195	1.06501	1.16913	0.811871	1.10273	0.933803	1.0471	1.2002	1.13291	0.954431	0.783697	1.10006	1.08155	1.17567	1.10447	1.14862	0.753532	0.996682	1.02885	0.74129	0.669761
ycgR	1.03654	0.99469	1.05238	1.06627	1.00078	1.00873	1.03917	1.04131	0.913951	0.998495	1.02417	1.05353	0.90186	0.998563	1.00075	1.06522	1.05193	1.01878	1.05287	1.03202	0.950722	1.00235	1.06024	1.01444	1.05803	1.02262	1.0347	0.962235	0.987065	1.05309	1.03781	1.03853	0.996488	1.02657	1.01447	0.972907	0.959395	0.979996	1.02253
ymgE	0.899046	0.926284	0.833409	0.973103	0.944084	0.991519	0.995284	0.941825	0.972438	0.954222	0.935879	0.917558	0.919079	0.982553	1.03429	0.958798	0.908422	0.845425	0.987387	0.973353	1.01274	0.96347	0.921608	1.00424	0.946189	0.953139	0.953713	0.90697	0.972579	0.972129	0.992775	0.895108	0.951014	0.903915	0.912706	0.972498	1.03827	0.930506	0.928779
ycgY	1.02723	0.971923	0.898829	0.98491	1.09734	1.03742	1.0406	1.04054	0.981777	1.02186	1.03797	1.03904	1.09646	0.934007	0.976982	1.04429	1.01236	1.05051	0.997871	1.04067	1.03932	0.960013	0.979918	1.01275	1.02889	1.01749	0.990741	1.00545	1.00302	1.02979	0.975168	1.00241	0.989046	0.954714	1.02341	1.04676	1.00105	1.01588	1.05317
treA	1.10251	0.992111	0.899637	0.897716	1.02071	1.03114	1.02216	1.04998	0.973159	1.03728	1.05514	1.06998	0.947756	0.957351	0.951319	1.03232	0.993985	0.853284	0.977383	1.00943	1.04836	0.991901	0.999409	1.00247	0.976112	1.07475	0.979789	1.01749	0.958531	0.930221	1.01467	0.976847	0.966739	0.973287	0.956726	1.07496	1.01925	1.01694	0.966232
dhaM	1.00994	0.899522	1.01042	0.996744	1.07487	1.0222	1.0483	0.947812	1.00494	0.992409	1.045	0.997521	0.892751	1.00319	0.972163	0.959898	1.03892	0.999074	0.952134	1.04463	0.961194	1.05496	1.02709	1.01958	0.937665	1.0631	1.02847	1.01193	0.932782	1.04964	1.07291	1.00693	0.961783	1.01484	0.986056	1.02505	0.962124	0.911089	0.975944
dhaL	1.03579	0.940893	1.05935	0.952173	0.982899	0.974815	0.973718	0.964105	1.05252	0.967907	0.971765	0.967373	0.957017	1.02915	1.06681	0.960151	0.944635	0.968233	0.968686	0.956747	0.990747	0.999621	0.977157	1.01181	0.990612	0.979716	0.961562	1.01637	0.975832	0.97455	0.986049	0.923209	0.993327	1.02103	1.00169	0.974406	0.981199	0.995917	1.00643
dhaK	1.01054	0.982621	1.09784	0.982862	0.984101	1.02017	1.01614	0.992143	1.06593	1.00192	1.00532	0.995065	1.00974	1.0832	1.08927	0.966985	0.981846	1.06792	1.00965	1.03611	0.97332	0.989583	1.03053	1.01571	0.985863	1.01706	0.994467	1.03792	1.0413	1.02642	0.986002	0.96002	0.981796	0.996867	1.09961	0.994349	1.02155	1.02835	1.03767
dhaR	1.09188	0.854798	1.02531	0.99073	0.99032	1.07458	0.97914	1.02516	1.0193	1.07304	0.959793	1.00329	1.01563	1.06568	0.942216	1.07782	1.12633	0.831619	1.01222	0.992029	1.0266	1.0345	1.06975	1.05804	1.00043	0.947235	1.04472	1.04622	1.03299	1.00832	1.02359	1.00655	1.02427	0.977823	0.990339	1.02808	0.970399	1.05883	1.15214
ycgV	1.03202	1.01691	0.93457	1.06848	1.00813	1.06127	0.931685	0.989435	0.947189	1.01786	1.04301	1.01099	1.0178	0.920111	0.910464	0.967164	1.02313	1.05063	0.92865	1.0218	1.04689	0.98894	0.986047	0.970217	1.0283	1.00106	1.03679	0.95511	0.990364	1.04096	1.0234	1.01001	1.01906	1.07664	0.966057	1.00949	0.984718	0.925469	0.969497
ychF	0.901526	0.934991	1.08588	0.965382	0.980215	0.969786	0.966645	0.937698	1.13143	0.918404	0.899505	0.947895	0.979947	1.08824	1.0735	1.00213	0.87499	1.01073	1.01648	0.969687	0.930368	0.97538	0.895433	0.975696	0.966641	0.982226	0.952631	0.950286	1.02993	0.929876	1.04216	0.933862	0.978868	1.03231	1.0504	0.895489	1.03416	0.924619	0.913621
ychH	1.01092	0.985839	1.02195	1.00389	1.1136	0.981004	1.08708	1.05692	0.953438	1.04192	1.12451	1.02385	1.07806	0.971328	0.948076	1.02918	1.00238	1.06614	0.98971	1.04368	0.995293	1.01372	1.10125	1.00422	1.00607	1.02569	1.06934	1.06156	1.00609	1.11167	1.02395	1.0487	1.07019	1.02989	0.994589	1.00659	0.97992	1.044	0.982584
dauA	1.02779	0.964593	0.833988	1.07843	1.05626	0.956127	0.965175	0.94978	1.01086	1.00704	0.937291	1.07216	1.0111	0.993341	0.964885	0.955505	1.0042	0.861732	1.0563	1.04677	1.02691	0.935545	1.01517	1.05051	0.930884	1.04307	0.979911	0.980982	1.03432	0.9959	1.01619	0.965615	0.973733	1.02285	1.08951	0.933649	0.960022	1.00929	0.970731
ychQ	0.968688	0.913441	0.963726	0.964929	0.96574	0.982925	1.02502	0.978417	1.02361	0.986406	0.946997	0.937977	1.01254	1.03814	1.0373	0.966728	0.950074	0.924324	0.970821	0.965566	1.04716	1.01248	0.942652	0.984524	1.00925	0.966298	0.941319	0.956704	1.00029	0.992712	1.00719	0.962573	0.992381	0.951766	0.923225	1.00922	0.968129	0.959624	0.988855
ychA	1.0447	0.99222	1.01234	0.985961	1.04168	0.987734	0.980307	0.952106	1.19542	0.92061	0.929964	0.998095	0.991757	1.11426	1.16273	0.969086	0.944008	0.879102	1.03234	1.03712	1.03283	1.00744	0.962515	1.06626	1.03389	0.963224	0.965363	1.05453	1.00948	0.973627	0.93933	0.957428	0.94149	0.999455	1.14675	1.0239	1.06351	0.979562	1.02603
ldrABC	1.00484	0.883211	1.02604	0.946635	0.964635	1.01877	0.988237	1.0035	1.21663	1.01986	0.953926	0.921107	0.892173	1.11728	1.17243	1.01727	0.931388	1.01362	0.992785	1.03692	0.968945	0.999253	0.96535	1.02085	1.01676	1.0201	0.967268	0.96971	1.04501	0.937505	0.924552	0.964458	0.953364	0.93575	0.971357	1.3569	1.09495	0.968976	0.952864
ldrABC-ldr	1.23789	0.908705	1.21257	1.05979	0.97982	1.30561	1.29774	1.23955	1.4937	1.2397	1.04724	1.06818	1.04689	1.31739	1.31209	1.07583	1.05634	1.23397	1.07236	1.02401	1.12729	1.14754	1.16538	1.12872	1.09054	1.20982	1.10708	1.12149	1.13279	1.05654	1.09177	1.09283	1.10634	1.06108	1.20945	1.11538	1.37837	1.10739	1.03788
chaA	1.06692	0.955221	0.946441	0.970528	1.00348	1.01111	0.939721	0.926801	0.927791	1.02438	1.00493	0.951102	0.883746	0.836342	1.04628	0.981996	1.02275	0.820316	0.974848	0.946688	1.03545	0.999651	0.962248	1.03936	0.958711	1.07325	0.933568	0.921615	0.993334	0.914733	1.03204	0.960261	0.986612	0.946872	0.989498	0.882835	1.00744	1.02933	0.964094
chaB	1.05727	1.00458	0.993623	0.942394	1.07625	0.985742	1.03751	1.02293	1.0151	1.03574	0.997284	1.02079	0.907901	1.01882	0.978545	1.0471	1.01792	1.02336	1.0234	1.02633	1.04609	0.983837	0.990618	1.01491	1.00042	0.983424	1.09286	1.0081	0.981437	1.04069	1.0328	1.03651	0.986545	1.08427	1.03228	0.971148	1.04703	0.99372	1.04386
chaC	1.09752	1.06564	1.06602	0.997908	1.10898	1.09948	1.12047	1.05885	0.931427	1.03264	1.10053	1.10383	1.02983	1.00471	0.932333	1.1705	1.06179	0.903151	1.04984	1.08598	1.09377	1.08238	1.13535	1.1045	1.06357	1.04725	1.05424	1.03859	1.08199	1.09248	1.11829	1.06532	1.06463	1.02626	0.918214	1.02832	1.08995	1.0917	1.0789
ychN	0.970616	0.939573	0.83546	0.927657	1.02845	1.03612	0.929244	1.0191	0.961835	1.05358	0.924963	0.97921	1.10405	0.97708	0.841253	1.02873	0.961699	0.992197	0.940277	0.966443	1.02576	0.928609	0.995605	0.973414	0.909859	1.00716	0.952699	0.948735	1.0472	1.01045	0.968281	0.973783	1.00053	0.962195	1.004	0.951279	0.963345	0.990241	0.901697
ychO	1.00451	0.95234	0.923383	1.05648	1.05095	1.02016	1.01761	0.957044	0.730592	1.01564	1.0156	1.00436	0.953129	1.01991	0.739543	1.05711	0.966069	0.771508	0.978971	1.04266	1.07145	1.03775	0.898442	1.00411	1.00818	0.948444	0.947606	0.972434	1.01504	1.01964	0.939475	0.987071	0.973863	0.98181	0.988287	0.897465	0.906576	1.02518	1.05029
narL	1.0123	1.03182	0.883094	1.06421	1.08971	1.00698	1.02695	0.984753	0.741016	0.982717	0.925943	1.00585	0.882663	0.987044	0.919409	1.09697	0.991871	0.877781	1.09247	1.00949	1.00767	0.961931	0.861272	1.01462	0.91099	0.962008	0.977358	0.973949	1.05197	0.892598	1.02559	1.03388	1.02319	0.795898	0.96113	0.967741	0.98875	1.0654	1.05974
narX	1.07192	1.01678	0.807757	1.02463	1.1204	1.04755	1.11487	0.986247	0.68017	0.9967	0.85965	1.02657	1.04188	1.09626	0.858334	1.11306	0.887377	0.874929	0.970967	1.0043	1.05385	0.961752	1.03422	1.0045	0.99878	0.869768	0.937737	1.05656	1.06662	0.972434	0.98925	0.929643	0.928656	1.04113	0.999034	1.00062	0.973122	1.08042	0.918175
narK	1.01618	0.949016	1.02774	0.906688	1.03589	1.03847	1.03873	1.00952	0.764951	1.01395	0.994881	0.96001	1.02155	1.10113	0.852231	1.04927	0.926307	1.15216	0.993186	0.973557	0.940108	0.974055	0.949168	0.974635	0.903028	0.977783	1.01147	1.02736	1.00773	1.04685	1.03102	0.929268	0.98644	1.02004	1.2189	0.925134	0.940999	0.926398	0.986244
narG	0.984967	0.98002	0.993057	0.924463	0.989079	0.988736	1.01207	0.999739	0.918786	1.0288	1.00415	1.0251	0.9123	0.954525	1.02591	0.979726	0.974076	1.04205	1.0293	0.985795	0.981208	0.935019	0.963921	0.98739	1.00851	0.989662	0.957976	1.02659	0.962078	0.960103	0.988208	0.942672	0.969516	1.03781	1.04703	0.979558	0.977108	0.94654	1.00621
narH	1.00774	0.910238	0.973798	0.9686	1.04521	0.990248	1.03102	1.01051	0.965598	1.00477	1.00373	1.02874	0.978999	1.00864	0.998505	0.947132	0.97439	1.05468	0.982496	0.975536	1.01463	0.934032	0.9851	0.991422	1.02581	0.94872	1.0009	0.970262	0.989541	0.945875	0.971453	1.01791	0.998389	1.00956	1.03037	0.976345	0.97306	0.970817	0.982358
narJ	0.99555	0.948957	0.897256	0.844674	1.0188	1.03539	1.03937	1.0654	0.972685	1.02428	0.988325	1.0225	0.952569	1.11618	1.0657	0.946537	0.914733	1.14055	0.911425	0.989526	0.945109	0.992764	1.00096	0.956715	0.937974	1.03186	0.95267	0.974188	1.04105	0.943617	0.93989	1.00126	1.03277	0.994623	0.968917	0.897424	1.09816	0.967033	1.01396
narI	0.987038	0.894041	0.885962	0.943774	0.983634	1.03385	1.05541	1.02517	0.972004	0.993912	1.0804	0.993722	0.987731	0.85619	1.02184	1.01441	0.941297	0.870291	0.98582	0.942788	1.06742	0.996912	0.929708	1.01989	1.06656	0.94792	0.906443	0.955788	1.00279	0.939611	0.952505	1.00292	0.994678	1.05417	0.999757	0.938493	0.887205	1.00344	1.01922
tpr	0.977174	0.914194	1.03077	0.894485	1.0169	0.957159	0.965409	1.01142	0.990706	1.02745	0.98208	0.951931	0.931192	0.920837	0.985732	1.04308	1.003	0.950318	1.02539	0.990904	0.968972	1.01323	0.914674	0.984262	0.976965	1.03397	0.953037	0.952855	0.966933	0.95785	0.958053	0.989174	0.983896	0.983112	0.840038	0.99798	1.03693	1.00991	0.987577
purU	0.983416	0.940718	0.952418	0.829243	1.08382	0.96763	1.05589	0.988896	0.952614	1.00286	1.05172	1.0061	0.950897	0.719949	0.993957	1.01608	0.990779	1.03254	0.941719	0.956663	0.995044	0.975488	0.952924	0.957693	0.95691	1.05233	0.953118	0.925567	0.956066	0.981897	0.97408	0.965283	0.992334	0.981912	0.900511	0.951647	1.01325	0.973848	0.996096
ychJ	1.06051	1.03787	1.00725	1.02846	1.04507	1.03337	1.02073	1.00434	0.966574	0.961449	1.00555	1.01791	0.98339	1.09154	1.11963	1.00051	0.942025	0.969053	1.05839	0.986964	1.04679	1.05656	0.938046	1.04436	1.02265	1.0101	0.994935	1.02119	1.0341	1.00385	0.973683	0.971049	0.980195	1.02415	1.1504	1.06175	1.01908	0.993898	0.952827
rssA	1.03991	0.883455	0.9326	1.10806	0.89449	1.08041	0.919941	0.837427	0.939101	0.925805	1.0814	0.931579	0.916806	0.877426	1.08723	0.934418	0.898056	0.413991	0.866122	1.54118	1.1407	0.267825	1.52228	1.11075	1.068	0.634185	1.25748	0.876312	0.89091	0.561511	0.96583	0.771278	0.867887	0.844665	0.738956	1.68895	1.79626	0.396548	0.458727
rssB	1.01568	0.933933	0.898904	0.990782	1.12459	0.898798	1.03994	1.05868	0.87504	0.928559	1.01967	1.0547	1.14524	0.691598	0.852268	1.03111	0.964267	0.989568	0.967467	1.0046	0.959501	0.961877	0.971053	1.00443	0.954217	0.955744	1.01422	1.00494	0.976979	0.929233	0.924635	0.946439	0.96026	0.818204	1.33287	0.982089	1.10473	0.973671	1.01263
galU	0.965943	1.0401	0.458112	0.659262	0.809054	0.931805	0.704341	1.14003	1.12014	0.528259	0.980871	1.45088	0.770764	0.599287	0.887604	0.645665	0.365869	0.876187	1.44796	0.68702	0.777334	0.219022	1.10344	0.84843	0.819328	0.59115	0.751315	0.943151	1.10449	0.586679	0.535312	0.897566	0.559055	0.525018	0.511524	1.17421	1.41878	1.01278	1.0356
hns	0.756171	1.43274	1.16281	0.873774	0.789029	0.69758	0.765616	0.89175	1.05701	0.96971	1.08918	1.13466	0.512348	0.742611	1.59694	0.675624	0.798867	0.865583	1.59456	1.0696	0.914811	0.874168	0.334743	1.13439	1.16011	0.690299	1.24113	0.857064	0.881008	1.17192	1.07998	1.27856	1.08175	1.19886	0.743483	0.43234	0.679965	1.2348	0.423002
tdk	0.965779	0.940542	0.91266	0.82769	1.04369	0.982922	1.08068	1.00772	0.991735	1.00945	1.0871	1.01939	0.986303	0.85439	0.955609	1.02935	0.953386	0.976703	0.952415	0.984892	1.02475	0.966205	1.02353	0.910844	0.904176	1.04918	0.869073	0.969841	1.01748	1.00763	0.974769	0.984347	1.00274	1.04112	0.947529	1.04352	0.946473	0.920067	0.887327
adhE	1.03334	1.00092	0.999736	1.04632	1.11274	1.08273	1.07349	1.00926	1.07844	1.01072	1.04161	1.00381	0.976532	1.14453	1.01499	1.07756	1.00755	1.09665	1.01378	1.01867	1.07364	0.98776	1.03578	1.01917	1.01362	1.0857	0.99423	1.04306	1.07403	1.01492	1.02108	1.00611	1.04955	1.02141	1.2113	1.01157	1.0213	1.02978	1.01018
ychE	1.02352	0.922684	0.962777	0.911383	1.03832	1.00992	1.04208	1.05907	1.00011	1.00067	1.00929	0.977481	1.02157	1.08434	0.875162	1.01445	0.981478	0.846871	1.02512	1.01304	0.991182	1.01995	1.02686	1.03394	0.975695	1.00553	1.01309	0.996682	0.992876	1.00419	0.982758	0.998604	1.04456	1.06391	0.875541	0.96574	0.986361	1.0235	1.03926
oppA	1.08658	1.13263	0.907678	1.13265	1.0732	1.00052	1.09663	1.08496	1.06586	1.10473	1.12683	0.989601	1.13778	0.984788	1.08219	1.03123	1.0817	0.92136	1.13533	1.05994	1.03755	1.01984	1.12514	1.02082	1.03418	1.08456	0.991063	1.01262	1.15487	1.07939	1.01224	1.03009	1.0478	1.03264	1.1713	1.01912	1.00461	1.03246	1.10244
oppB	1.00534	1.06258	0.988433	0.920151	1.17138	1.01455	0.972321	1.03482	1.06304	1.05377	1.04118	0.976625	1.05674	1.02589	1.00915	1.09464	0.991151	0.888013	1.08743	1.02017	1.03956	1.05204	1.09695	1.04699	1.03674	1.00795	1.01	0.987935	1.10861	1.01241	0.992709	1.05632	0.970669	1.01942	1.14782	1.03161	1.12982	1.00831	0.976347
oppC	1.15564	0.979118	1.07014	0.87775	1.1531	1.04458	1.07421	1.06428	1.06737	1.11153	1.15473	1.0587	0.948599	1.08752	1.04573	1.10028	1.04758	0.884127	1.09112	1.00191	1.06263	1.09335	1.12519	1.07864	1.04453	1.08138	1.00197	1.06103	1.13286	1.11397	1.03806	1.07552	1.02112	0.976297	1.05139	1.04881	1.15616	1.06644	1.01877
oppD	1.00904	0.996566	0.964653	1.01734	1.07246	0.995547	0.953347	1.07082	0.96194	1.01231	1.05277	0.982084	1.00577	0.938961	0.946678	1.03768	1.0019	0.967474	1.03613	0.94107	1.01372	0.96273	1.09291	0.979837	1.01939	1.01337	0.975962	0.933765	1.06165	1.02422	0.999856	1.04499	1.00872	0.979116	0.942072	0.912149	0.966559	0.890322	1.06088
oppF	1.04087	0.910148	0.999057	0.919185	1.12531	1.0135	1.12056	1.12157	1.05224	1.0566	1.01843	1.09634	0.922176	1.27251	1.04873	0.968223	0.975035	0.837216	1.09754	1.06774	1.02598	1.036	1.10096	1.03455	0.971984	1.00098	1.09162	1.025	1.06913	1.04482	1.00791	1.04829	1.02881	0.921868	1.01243	1.01685	1.11994	1.06893	1.05903
yciU	0.964873	1.01442	0.963613	1.07309	1.00371	1.03814	1.02778	1.08006	1.00555	1.06026	0.98246	0.982829	1.00659	1.11653	1.05318	1.02801	1.02998	1.02206	1.09614	1.06325	1.00511	0.982306	0.986093	1.02499	0.990176	1.04132	1.02384	1.05814	1.02034	1.01985	1.015	1.00492	1.02157	0.951374	1.14253	1.01552	1.03612	1.02535	0.995436
clsA	1.03794	0.962435	0.964266	0.900901	1.06122	0.945389	1.01827	1.03507	1.0219	0.998597	1.02064	0.944107	0.976109	1.02438	0.980747	0.99154	1.07803	0.897672	0.996198	1.01822	1.01173	1.03213	0.98202	1.00987	0.996028	0.969105	1.04166	1.01416	0.991377	0.974497	1.02661	0.999736	1.03083	0.984869	0.980262	1.0449	1.00868	0.963289	0.960847
kch	1.03231	0.964829	0.915299	0.938129	1.02449	0.962088	0.952587	0.934472	0.953241	0.956679	1.00979	0.939288	0.974344	0.922561	0.916846	0.947231	0.979324	0.869449	0.997718	0.960646	0.966679	0.972188	0.973894	0.978859	0.99425	0.985672	0.921554	0.939342	1.00484	0.919765	0.937656	0.958416	0.969651	0.937283	0.97265	1.02218	1.02528	0.97705	0.935221
yciI	1.02539	1.00848	1.00689	1.06387	0.988321	1.05937	1.00458	1.03648	1.11256	1.01019	0.975837	0.983163	0.997262	1.11928	1.05247	1.056	1.02898	1.01049	1.06094	1.06667	1.08288	0.985433	0.97471	1.01094	1.08393	1.048	1.01365	0.987913	1.00591	0.990237	0.98502	0.989316	0.99294	1.04789	1.1237	0.997737	1.08679	1.04707	0.996211
tonB	1.03338	1.07361	1.20403	1.053	0.691284	1.07621	0.889494	1.05825	1.27072	1.0263	0.858325	1.22074	0.869555	1.11894	1.12672	0.986535	1.25434	1.11357	0.898551	1.03963	0.970596	1.12271	1.01859	1.06956	1.21609	1.02755	1.10132	1.0721	0.802448	0.873263	0.878103	0.965154	0.875586	0.950643	1.2555	1.25021	1.38366	1.03881	1.01231
yciA	1.01448	0.922069	1.04958	0.987184	1.07062	0.905994	0.892156	1.05779	1.10057	0.949939	0.958276	0.957825	1.23543	0.906973	0.932238	1.04416	0.958697	0.945077	1.00424	0.97261	1.08081	0.941586	1.03949	0.987213	0.942961	1.01192	1.01169	0.984245	1.00975	0.982086	1.02082	1.00754	1.00284	0.978814	0.952549	0.977584	0.986813	1.03921	0.992014
yciB	1.09668	0.917598	0.992816	0.903127	0.99928	1.03872	1.05788	1.10198	1.07973	1.14227	1.11374	1.07974	1.09691	0.964453	1.00973	1.08785	0.893177	0.919772	1.02951	1.07701	1.05649	1.0287	1.00118	1.10586	1.11078	0.987972	0.994872	1.04015	1.07185	1.02647	1.03637	1.13527	0.972483	0.966134	1.0731	1.04193	1.08982	1.05568	1.00083
yciC	0.96595	0.985622	0.891943	0.996345	0.976449	0.95187	0.932557	0.897107	0.964898	0.990901	0.943825	0.999971	0.943351	0.845995	0.926104	0.953464	0.974856	0.927179	0.965444	1.01495	0.954174	0.916264	0.985467	0.939429	0.97684	0.91078	0.973547	0.943181	0.957029	0.99419	0.962252	0.986726	0.971062	1.02498	0.886562	0.942976	0.902927	1.00895	0.94603
ompW	1.05963	1.04663	1.04002	1.00599	1.05756	1.06541	1.01672	1.01065	0.984876	0.981848	1.02891	1.00857	1.06342	0.982996	1.08125	1.06919	0.996955	0.986128	1.02513	1.03463	1.0641	1.0313	1.01488	1.04719	1.01448	1.00366	1.03818	1.07044	1.02805	1.0333	1.01713	1.03083	1.05402	1.02006	1.13023	1.0102	0.974586	0.992959	1.02052
yciE	1.03456	0.98674	0.98857	0.951715	0.99076	0.971786	0.987356	1.01915	1.02711	1.02361	0.982105	0.951996	1.00858	1.00689	1.04115	0.999835	1.00731	0.927158	1.00945	0.9516	1.05533	1.0141	1.08327	1.04477	1.08807	0.927789	1.01676	1.02502	0.965805	0.93269	1.03754	0.996769	0.921517	1.05285	0.984758	1.02457	1.06542	1.02309	0.980802
yciF	1.05078	0.988897	0.956189	0.821056	0.99238	0.970039	0.993832	0.994934	0.979806	0.970165	0.881274	0.942067	1.07683	1.00319	0.94246	1.02729	0.976107	0.891089	1.1056	0.942338	0.933051	0.948369	1.02848	0.953611	1.04096	0.87206	0.97647	1.039	0.879554	0.886595	0.956253	0.977211	0.895268	1.05161	0.822532	0.995249	1.01106	1.01446	0.999108
yciG	1.09039	1.021	0.926371	0.988429	1.09708	0.992038	1.05173	1.03015	0.988313	1.04633	0.957201	1.00696	1.0405	1.04422	0.950071	1.1178	0.964818	0.989212	1.10583	1.04098	0.944525	1.04196	0.972626	1.03205	1.01699	0.924842	1.06719	1.02495	1.00962	1.04756	1.01623	1.04052	0.971528	1.07573	1.04916	0.938895	1.01584	0.961291	0.997745
trpA	0.995867	0.874479	0.958098	0.953146	1.06339	1.07958	1.09503	0.94854	0.969895	0.941251	0.964324	1.00882	0.973618	0.956482	1.00314	0.963132	1.06367	0.923942	1.05154	0.95614	0.955196	0.999209	0.977107	1.0279	0.958575	1.04009	0.95772	1.00472	1.00007	0.929464	0.957925	0.980265	0.976579	0.946292	1.08883	0.996427	1.10895	1.00183	0.975229
trpB	0.956488	0.99936	0.993289	0.975253	1.00802	1.01295	1.03146	1.07717	1.00457	1.02497	1.00611	1.00414	0.985535	1.01426	1.10293	0.994282	1.00577	1.00283	1.01595	1.05502	1.01957	1.03196	1.01651	0.963188	1.0369	1.00128	0.991316	1.01942	1.01125	1.03054	1.02842	1.03802	1.0256	1.0371	1.02267	0.958255	0.987897	1.03316	1.0068
trpC	1.01472	1.02498	1.00771	1.13963	1.16512	1.00556	1.02595	1.01469	1.04016	1.00725	1.01182	1.00842	1.01048	1.15477	1.13616	0.985994	1.00709	0.886349	1.03398	1.06428	1.09747	1.03375	1.04402	1.06516	1.08448	0.956984	1.05818	1.0135	1.06274	1.00118	1.03184	1.04037	1.04555	1.03842	1.12191	1.02843	0.981425	1.01903	1.07407
trpD	1.11033	1.07079	0.977751	0.842195	1.05949	1.03367	1.07805	1.04901	1.01764	1.01194	1.06804	1.03229	0.895436	1.00802	0.942596	1.06648	1.03808	0.857033	1.03982	1.00712	1.09738	0.993661	1.04911	1.04775	0.97334	1.0657	1.00616	1.01645	1.02296	1.00408	0.994171	0.992513	1.00872	0.949783	0.976016	1.04813	1.05998	1.10931	1.01629
trpE	0.966152	0.973667	0.976693	0.863293	1.02095	1.0461	1.07482	1.04063	0.996423	1.02255	1.04274	0.985064	1.02942	0.918069	0.953076	1.04906	1.0334	0.933532	1.00804	1.0431	1.0461	1.01237	0.965698	1.0074	0.953161	1.03186	0.987556	0.983766	1.05083	0.970637	1.06625	1.05369	1.0137	1.00865	0.914844	0.967806	1.02944	1.05372	1.00996
trpL	1.00083	1.08818	1.03397	0.804661	0.9552	0.934756	1.04458	0.933301	0.964558	0.991087	0.983234	0.965083	1.00178	0.98638	0.970335	0.972974	1.00035	0.840255	0.998991	0.984851	1.03644	0.99914	0.977005	1.05452	0.946416	1.08433	0.971915	0.975496	0.952752	0.900773	0.97886	1.01327	0.968165	0.932181	0.958541	1.08788	1.02492	1.00753	0.975202
yciV	0.997492	0.9735	0.954264	0.993075	1.04845	1.00526	1.10338	1.04004	1.06259	1.05002	1.032	1.04218	1.09764	0.975434	0.998539	1.07316	1.02208	0.875632	1.00056	1.00083	1.05626	1.04627	0.993343	1.06283	1.02334	1.06842	1.01513	1.01217	0.986493	1.01979	1.08787	1.03857	1.01924	0.976143	0.997952	1.02246	1.14645	0.989846	0.957683
yciO	0.951752	0.984677	0.980262	0.998126	0.976053	1.0398	0.970684	1.1269	0.991975	0.972084	0.990785	0.947685	1.01002	1.15373	0.97371	0.959575	1.01747	0.92844	0.982164	0.984899	1.00909	1.03827	1.11421	0.997928	0.99078	0.99667	0.953459	1.07362	0.962616	1.05525	1.06849	1.00661	0.990429	1.03042	0.953238	0.964929	0.918749	0.934153	1.09899
yciQ	1.03915	0.939495	0.916465	1.04731	0.96666	0.962303	0.918967	0.994596	0.985095	0.97752	1.02939	1.02643	0.868897	0.970461	0.97742	0.977179	0.956596	1.0365	1.04187	0.933161	0.934159	0.923652	0.990449	0.953161	0.963151	1.04668	0.9702	0.950008	0.961881	0.976673	0.932247	0.975197	0.988661	0.890608	0.945347	1.02254	1.02098	1.03715	1.01006
rluB	0.92298	0.902906	0.963812	0.981989	0.929725	0.964231	0.988251	0.905827	0.966571	0.927607	0.885676	0.935917	0.961913	0.978578	0.971938	0.981485	0.925141	1.0751	0.89401	0.934941	0.927057	0.974792	0.945041	0.919601	0.995581	0.960845	0.953085	0.965329	0.889553	0.905764	1.0027	0.958634	0.929169	0.908019	0.961087	0.995493	0.975023	0.928698	0.945583
btuR	1.00491	0.883723	1.01467	0.994406	1.09726	0.968855	1.0288	1.02109	0.931226	0.972003	1.03883	1.02914	0.928556	1.02254	0.933482	0.985828	0.894595	0.887761	1.01262	0.986294	0.992557	0.997647	1.04847	0.961434	1.01145	0.971219	0.953896	0.990022	0.945747	0.922381	1.01714	0.988537	0.946041	0.992351	0.983397	0.94354	0.952616	1.02008	1.03426
yciK	1.00934	0.962334	0.950492	0.911118	1.08429	1.03764	1.00681	1.01156	1.01584	0.982863	1.07559	1.02959	0.959018	0.937095	0.998166	1.00867	1.00172	0.928196	0.98988	1.02826	1.00966	1.00372	1.01177	1.00847	0.964034	0.976622	1.00211	1.02271	1.0108	0.970765	0.992879	0.979531	0.983566	0.981683	1.04254	1.09367	0.95267	1.08858	0.971132
sohB	1.01612	0.981334	1.0442	0.957263	0.993519	0.958474	0.966278	1.0279	1.04079	0.975141	0.987824	0.957924	1.04953	1.01473	1.03953	1.00869	0.966667	1.04852	1.01032	1.02027	1.01084	0.962969	0.969666	0.99992	1.01991	0.996193	0.949309	1.03079	1.00373	0.95207	0.985525	0.998811	0.991398	0.960152	1.03046	1.05926	1.0258	1.0334	1.00203
yciN	1.04114	1.04428	0.927906	1.07546	0.96959	0.96562	0.937668	0.959038	0.964608	1.00031	1.01057	0.980663	1.04885	0.895927	1.02536	0.965106	0.942175	1.12182	0.959171	0.975143	1.00671	0.971151	0.957555	0.963203	1.00936	1.01097	1.02598	0.915827	1.01573	0.964841	0.977014	0.974995	0.986974	0.914907	1.0419	1.04743	0.977629	0.98045	1.0965
cysB	0.99893	1.0725	0.777548	0.561194	0.724686	0.915473	0.870038	1.06452	0.727283	1.01685	1.01592	1.10962	0.555669	0.600105	1.00052	0.759009	0.852243	0.830626	1.11861	0.806586	0.740022	0.77515	0.652845	0.904943	0.945763	0.735566	0.951644	0.866362	0.798946	0.978725	0.951975	0.877263	0.881504	0.83415	0.972338	1.06333	0.70595	0.813764	0.834538
ymiA	0.982989	0.985418	0.929024	1.08461	1.0349	1.03186	1.01006	0.985884	0.970679	0.919371	0.985249	0.957878	1.02128	1.05634	1.04803	0.986783	0.900944	1.07003	1.01091	1.01253	1.00824	0.96975	0.919281	1.03539	0.964139	0.933979	1.00097	1.03517	1.01648	1.01987	1.05994	0.897885	0.982785	1.01648	1.00151	1.02569	0.94366	0.943126	0.961032
yciX	1.02829	1.0445	0.990749	1.18747	0.966679	0.994943	1.06303	1.02346	1.09893	1.04211	1.03952	1.0127	1.13715	1.05275	0.962456	0.989798	1.12354	1.042	0.941535	1.07318	1.04497	1.03429	1.10849	1.0136	0.941983	1.10352	1.00068	1.07238	1.04752	1.06393	1.11926	1.11169	1.09583	1.0691	0.972367	0.986548	0.921112	0.96833	1.01927
acnA	1.08716	1.04473	1.02977	1.20333	1.23339	1.11145	1.147	1.07502	1.04185	1.12606	1.1224	1.09876	0.965188	1.13391	1.04837	1.16646	1.04517	1.00877	1.05682	1.09448	1.14545	1.05789	1.13176	1.04126	1.07109	1.13176	1.08004	1.04311	1.07587	1.06639	1.08847	1.11572	1.1108	1.00699	0.966499	1.13692	1.03267	1.11323	1.08163
pgpB	0.996283	0.963092	0.943818	0.864875	1.09956	1.08835	1.07192	1.09648	1.08412	1.01006	1.09805	1.01463	0.78224	1.04167	0.911828	1.13039	1.13841	0.691029	1.16288	1.04248	1.03455	1.03007	1.10107	1.06283	1.01993	0.979924	1.06226	1.00791	1.04548	0.942055	1.00311	1.01046	1.02093	1.03112	1.10593	1.13299	1.20048	1.06132	0.811832
lapA	0.918677	0.915851	0.903129	1.36072	0.94934	0.977602	0.978877	1.07698	0.974083	1.03989	1.10263	1.01652	1.03418	0.959431	1.16283	0.937496	0.786379	1.16951	0.998177	0.994209	0.91999	0.911443	1.36638	1.00231	0.959635	1.07062	1.14796	0.855019	1.01287	1.14214	0.967824	1.01991	0.961076	0.969753	0.882811	1.05161	0.958475	1.06205	1.04338
lapB	0.903006	0.909968	0.700441	1.08533	0.710898	1.09938	1.08001	1.24311	0.812686	1.20135	0.956843	1.04254	1.30254	0.951971	1.02885	1.01957	0.443775	0.873553	0.509904	1.05691	1.06375	1.01859	1.02381	1.02769	0.874851	0.974457	0.938148	1.09279	0.900113	0.946128	1.03365	1.04658	1.03107	1.13432	1.15061	0.788586	0.702825	1.09332	0.468467
pyrF	1.00903	0.948723	0.9711	0.837054	1.03308	0.839925	1.10454	1.12738	1.05438	1.0988	1.11055	0.789289	0.974207	1.07599	0.979676	1.10691	1.11131	1.24429	0.958528	1.02947	0.991042	0.975027	0.98256	0.894325	1.04313	0.984921	1.05195	1.04513	0.903298	0.95661	1.00591	1.05348	0.948537	0.998952	1.03992	1.03264	0.927247	1.10676	1.00082
yciH	1.10824	0.961878	0.94326	1.00911	1.09028	0.912088	0.952722	0.937784	1.00671	0.924179	0.942057	1.03137	0.826586	0.968513	0.953414	1.03087	1.00755	0.82622	0.977206	1.06505	0.904197	1.00829	1.11554	1.03889	1.09357	0.955566	0.909023	0.981993	0.993762	1.01295	1.01109	1.01997	1.00894	1.13624	0.807487	0.88692	0.950338	1.00348	0.935826
osmB	1.11156	0.946566	0.914459	0.932303	1.00585	1.01662	0.9316	1.01117	1.02801	0.993893	1.05149	1.00802	0.998604	0.880127	0.998118	0.936819	0.959388	1.14267	1.01138	0.961927	0.893957	0.957424	0.934885	0.935497	0.920738	0.958262	1.06135	1.00304	1.00281	0.907401	0.948218	1.10324	1.01515	0.91666	0.990446	0.992327	1.02646	1.05611	0.947512
yciT	1.09132	1.0472	0.956306	0.770134	1.02437	1.05073	1.05711	1.08023	0.996209	1.04143	1.10406	1.04197	0.912432	0.904093	1.01318	1.05254	1.0601	0.952158	1.00294	0.981804	1.10437	0.967301	1.10148	0.995049	0.997398	1.06954	1.04999	0.964391	1.00351	1.00449	1.05616	1.03473	1.04053	0.909624	0.950173	1.06782	1.03824	1.04299	0.980273
pdeR	1.06901	1.02896	0.984809	0.729453	1.02994	1.0599	0.978317	1.04621	1.10871	1.02192	1.01547	0.988254	1.15984	0.978315	0.94537	1.0292	0.953206	1.12953	0.942339	1.01422	0.972008	0.901893	1.07719	1.00791	1.03827	0.995092	1.03553	0.954648	1.02148	0.977384	1.02231	1.07937	1.06009	0.997588	0.8055	1.04817	1.10942	0.933125	1.00696
ymiB	1.06612	0.993518	1.02017	1.07148	0.960666	0.949793	0.976068	1.17041	1.15151	1.31502	1.02125	1.00715	1.05911	1.07954	1.01863	1.05596	1.04896	1.2548	0.991133	1.0364	1.05145	0.952736	1.01826	1.03354	0.947267	1.09028	1.03183	1.04181	1.13035	1.02672	1.0329	1.08961	1.03257	0.962764	1.15181	1.03319	1.12202	0.995456	0.991695
rnb	1.02988	1.05024	0.995653	0.832016	1.03903	1.02394	1.0482	1.09229	1.0334	1.08351	1.03309	1.07146	0.875884	1.01626	1.01605	1.05069	1.06337	1.05707	1.0454	1.0512	1.01739	1.03722	0.983183	0.968041	0.995432	1.07973	1.00549	1.02296	1.03039	0.96996	0.99391	1.00452	0.961935	0.948914	1.0388	1.14509	1.16966	1.05009	1.03605
yciW	0.954892	0.981665	1.00625	0.827071	1.02014	0.977056	1.0455	0.985555	0.942736	1.01347	0.98824	0.936363	1.0723	0.899756	0.911144	1.00964	1.04074	1.00796	0.986627	0.973496	0.907166	0.990544	1.00816	0.992151	0.987694	1.01998	0.982042	0.913545	1.00935	0.980151	0.998298	1.05088	1.0288	1.00074	0.997869	0.952557	0.880685	0.971819	0.990952
ycjD	1.00132	0.994499	0.989787	0.8407	0.95905	0.971158	1.03747	0.992459	0.989141	0.992475	0.988761	0.95402	1.00808	0.953413	0.881991	1.01031	0.978786	0.906921	0.967089	1.0024	1.01719	0.953661	0.994871	0.995878	0.909576	0.96661	1.00991	0.993554	0.964698	0.920843	0.936155	0.935092	0.959747	0.982379	0.975588	1.01909	1.04121	0.976439	0.971861
sapF	1.03657	0.938061	1.01579	0.990302	1.05423	0.910233	1.03221	1.05393	0.934414	1.04715	1.03918	1.02243	0.987227	0.975118	1.02793	0.994521	0.929667	0.764151	1.01017	1.01328	1.01933	0.96958	0.912453	1.04032	1.01128	0.848585	0.99961	0.973858	1.04099	0.847323	0.924282	1.06514	0.955779	1.00337	1.04807	0.904112	0.841918	1.01654	0.994135
sapD	1.14542	1.03926	1.08118	1.22178	1.10327	1.12054	1.07213	1.05113	1.07603	1.08148	1.11099	1.10171	1.10212	1.07269	1.08783	1.09379	1.12832	1.19263	1.1355	1.13239	1.13257	1.10869	0.979638	1.10838	1.15525	1.05559	1.10126	1.0818	1.14314	1.19707	1.17522	1.22599	1.16907	1.24713	1.02717	1.01262	1.09993	1.07691	1.16175
sapC	0.913998	0.932874	0.943983	1.10397	0.969736	0.895865	0.903971	0.832936	0.944283	0.931034	0.978324	0.940272	0.97591	0.938492	0.933214	0.886945	0.917639	0.720057	0.996826	1.02419	0.976697	0.922272	0.923222	0.971871	0.944634	0.971196	0.967222	0.92776	0.844639	0.818237	0.913412	0.979558	0.806162	0.910434	0.97466	1.04105	0.933612	0.983642	0.926603
sapB	0.887439	1.0544	0.97452	0.705791	0.832257	0.855214	0.922632	0.889796	0.852421	0.849438	0.907841	0.899398	0.856844	0.764615	0.912409	0.97251	0.86391	0.639016	0.937101	0.932094	0.930724	0.848144	0.87999	0.957246	0.945627	0.835086	0.818238	0.900085	0.908297	0.726362	0.785691	0.979368	0.811824	0.852104	0.960881	0.90293	0.892956	0.982874	0.878475
sapA	1.04655	0.972028	0.971646	1.05023	1.02562	1.02996	0.971344	0.999743	0.983759	0.979343	1.0273	1.01115	0.956203	0.948524	0.919102	1.03894	1.06854	1.00858	1.01977	1.00092	1.04588	1.00987	0.983711	0.918657	0.934405	1.05154	0.966053	0.997171	1.01231	1.02345	0.997937	0.990026	0.96417	0.965457	1.06332	1.05209	1.06135	0.929621	0.989775
ymjA	1.02443	0.954258	0.964693	0.896384	1.0579	0.964721	1.01908	1.03085	1.00456	1.01812	0.978426	0.979295	1.0647	0.970362	0.907298	0.988676	1.02234	1.11767	0.956663	0.993256	1.00885	0.976632	0.96368	0.965675	0.99609	0.966988	0.970354	0.98128	1.0354	0.989072	0.989645	0.980496	0.983227	1.01943	0.962223	0.991288	0.934537	1.07047	0.969221
puuP	1.04862	1.02189	0.985809	0.904467	1.07942	0.973863	1.05203	1.03867	1.01788	1.02494	1.01214	1.00509	0.963321	1.01879	0.969189	1.06752	1.0936	0.893392	1.01722	1.04499	1.0443	1.02371	1.04707	1.01485	1.00493	1.02741	1.02704	1.01901	0.994056	1.0454	1.07101	1.02884	1.07156	1.03086	0.928445	0.98393	0.964906	1.00432	1.03271
puuA	0.959452	0.866256	0.953399	0.929061	0.959686	0.943556	1.03996	0.997983	0.956923	0.977954	0.977346	0.879762	1.11445	0.950201	0.852046	0.95486	0.996798	0.703523	1.00685	0.951375	1.02281	1.05754	0.926944	0.98623	0.998169	0.850462	0.932067	0.905983	1.18203	1.08345	1.10677	1.12046	1.13196	1.1405	0.531829	0.785535	0.902298	0.737858	0.650726
puuD	1.03805	1.07837	0.959823	1.09374	1.0026	1.04542	1.05547	1.02579	1.02662	1.02964	1.05329	1.05448	0.945255	0.995572	0.955318	1.03209	1.04854	0.953904	1.07114	1.0289	1.0158	1.09398	1.05198	1.03798	1.07478	1.09454	1.03102	1.00273	1.03205	1.04322	0.987478	1.03842	1.08094	0.991677	1.00083	1.04853	1.10551	1.0482	1.0877
puuR	0.954891	1.00651	0.989282	1.00886	1.00509	0.985461	0.961216	0.933007	0.95655	0.949735	0.968962	0.969724	1.03112	0.974608	0.951628	1.00607	0.926066	0.959643	0.96284	1.01991	0.972113	1.01195	0.901276	0.972282	1.01628	0.920764	0.982503	0.943004	0.999275	1.02208	0.943867	0.961544	0.922191	0.965287	1.0029	0.958436	0.959442	0.983774	1.02304
puuC	1.05498	0.976936	0.952958	0.862231	1.0617	1.02435	1.0366	1.01448	0.984326	1.05445	0.991209	0.957023	1.07044	0.986011	0.940084	0.978858	1.0933	0.842798	0.994232	1.02608	1.0276	1.02715	1.0344	1.01368	0.954164	1.08614	1.01235	0.99774	0.959151	0.990961	0.998439	0.982445	0.994598	0.976888	0.88729	1.05591	1.06953	1.05665	0.98033
puuB	0.999766	0.963995	1.0159	1.14823	1.0523	1.02183	1.01475	1.032	1.01989	0.983907	1.02793	1.00017	0.960447	1.11153	1.05265	0.998694	0.984559	1.01872	0.992638	1.10964	1.03108	0.988981	0.997361	0.997445	1.0162	1.00929	1.01778	1.07821	1.01505	1.05804	0.996894	1.07741	1.01825	1.02965	0.949669	1.02955	0.983649	1.04471	1.03175
puuE	0.946002	0.947865	0.993565	0.950332	0.996597	1.00312	1.08677	1.10155	0.943257	1.05192	1.04864	1.0052	0.952363	0.925219	0.980094	1.02542	1.10868	0.849293	1.03497	1.05768	1.0137	1.00873	1.03432	0.988484	0.989497	1.0854	0.950225	0.965263	1.01807	0.987678	0.925202	1.03954	0.983099	0.980886	0.931308	1.02533	1.07055	1.0897	1.04103
pspF	0.993716	0.998594	0.927093	1.0283	1.06589	0.991009	0.991774	0.922404	0.992478	0.951163	1.01169	0.963616	1.05619	0.98654	0.937513	0.973367	1.02751	0.972015	0.971452	0.995415	1.03182	0.966881	1.00869	0.965337	0.993418	1.01565	0.95677	0.971151	0.987097	0.985691	0.99692	0.974902	0.993263	0.945443	1.02275	0.934476	0.977401	1.02846	1.0316
pspA	0.947844	1.04852	0.937152	1.03302	0.960357	1.10305	1.03866	1.0255	0.980363	1.06919	0.990268	1.01018	1.14321	1.01363	0.969229	1.01239	0.913098	1.05174	1.00936	1.02955	0.95655	0.962738	1.08693	0.91408	1.0008	1.08955	0.958166	0.999585	0.993364	1.03775	1.01221	1.00112	0.965384	1.02465	0.964522	1.06481	0.996913	1.0934	0.953392
pspB	1.06886	1.05208	1.03266	1.01637	1.09232	1.07582	1.02352	1.00795	1.0323	1.02281	1.01336	1.00762	1.10374	1.02968	0.95841	1.07394	1.05713	1.12213	1.06838	1.12577	1.07113	1.1363	1.05527	1.08712	1.08544	1.06479	1.06436	1.00028	1.00847	1.02903	0.99323	1.04917	1.02964	1.0548	1.09235	1.04968	0.970081	1.13203	1.00558
pspC	1.01159	0.939964	0.976491	0.903791	1.01813	1.01821	1.03042	1.00498	1.0285	1.00514	1.05677	1.01831	0.935523	0.934639	0.994746	1.01223	0.992833	0.985842	0.941161	1.01905	1.02156	0.960957	1.00362	0.975268	0.956477	0.989398	0.973889	1.00192	1.02458	0.930884	1.0196	1.05878	1.06132	0.98757	0.929908	0.931227	0.900235	1.05725	1.01172
pspD	1.00807	0.886054	1.01422	0.871192	1.00456	1.03397	1.00423	1.07251	1.05126	1.02861	1.04804	0.992792	0.976411	0.951191	0.98039	1.01726	0.984344	1.03066	1.0312	0.970261	1.01987	1.035	0.999138	0.980745	1.02208	0.883115	1.00294	1.05334	1.0324	0.808961	0.988455	1.0844	1.05265	0.935756	1.03977	0.905788	1.01653	1.02497	1.11281
pspE	0.946038	0.8619	0.879047	0.666659	0.960922	0.944699	0.969208	1.09812	0.923828	1.00498	1.02483	0.903074	0.885871	0.781443	0.957967	0.978482	0.931856	0.460796	0.716588	1.12936	1.09245	0.985888	0.78583	1.21137	1.0312	1.21694	0.740772	0.757928	0.722424	0.674061	0.839166	0.927582	0.92591	0.880803	1.31394	0.764927	1.11579	0.899164	1.12536
ycjM	0.987297	1.01163	1.08476	0.980098	1.03975	0.974675	0.998459	0.972882	1.02397	1.00794	1.03386	1.00331	1.0813	0.944019	0.990476	1.03233	1.00227	0.968312	1.04018	1.03276	1.0086	1.07443	0.990913	0.978745	1.01536	1.01017	0.977197	1.02385	1.03443	1.00085	0.983931	1.0082	1.02549	1.02055	0.964463	1.02849	0.960573	1.06253	1.04966
ycjN	0.967224	0.969107	0.997293	1.02688	0.976319	0.957287	0.981804	0.980521	1.00884	0.970095	0.975071	1.00639	0.993789	0.974981	0.956876	0.986471	0.992915	0.99733	0.946071	0.97268	0.984088	0.997453	1.01432	0.957838	1.00069	1.00243	0.955249	0.97078	0.986179	1.00015	0.998887	0.979768	0.993536	0.9607	0.951482	1.01064	0.947224	0.997679	0.994312
ycjO	0.949214	0.935315	0.892896	1.03513	1.01483	0.98523	1.001	1.00412	0.978986	0.968513	0.980513	0.966494	1.04015	0.937227	0.906259	1.02386	0.985931	0.936632	0.990698	1.01886	0.97533	1.00061	0.988518	0.947876	0.967645	1.03906	0.975198	0.946712	0.96332	1.02359	1.01125	0.983511	0.99764	0.991426	0.914751	1.01716	0.947896	0.929412	0.997734
ycjP	1.01314	1.00656	0.956194	1.1033	1.00321	1.00246	0.94761	0.962642	0.979179	0.993069	1.02979	1.01293	1.01848	0.949182	0.89678	1.00076	0.997355	0.905636	1.00997	1.00324	1.00798	0.994973	1.01219	1.0307	0.931992	1.00345	1.03155	1.00759	0.993631	1.03014	1.02956	0.980682	1.0007	0.991	0.934746	1.00853	1.06158	0.945459	1.00832
ycjQ	0.996759	0.973249	0.967365	1.08602	0.974373	0.966102	0.960597	0.96171	1.01079	0.955932	0.990046	0.978893	1.00755	0.969659	0.996301	1.0694	0.968733	0.993703	0.96839	1.00826	0.983242	0.95474	1.01616	0.919028	1.01686	0.985878	0.963697	1.00398	0.927571	0.976375	0.978081	0.958165	0.992022	0.978678	0.924052	1.00046	0.987478	0.950021	1.06699
ycjR	1.01839	0.9377	0.947622	0.937657	0.963354	0.996855	1.03968	1.00809	1.01409	1.00275	1.0123	0.965227	1.04613	0.950438	0.938495	0.992281	1.01212	0.898232	0.979959	0.978839	1.03261	0.98156	1.01918	0.995471	1.00813	0.978613	1.01459	0.969777	0.947931	1.0107	1.01388	1.01325	0.982229	0.964612	0.906974	0.944261	0.946698	0.985745	1.00172
ycjS	1.00977	1.0245	1.06108	1.15244	1.03366	1.02654	0.962267	0.986954	1.04793	1.0239	1.00299	0.994053	1.12195	0.980226	1.0064	0.977472	1.03086	1.07612	0.960415	1.00953	0.995483	1.04915	0.943206	1.04429	1.00488	0.940736	1.07316	1.00725	1.02403	1.05601	0.983044	1.01457	0.979381	1.03049	1.04576	0.980275	1.04005	0.992879	0.975943
ycjT	1.01229	0.966121	0.988947	0.985537	1.0639	1.0351	1.00899	1.00277	1.01461	1.01665	1.02892	1.01868	1.02744	0.988999	0.975654	1.05234	1.00712	1.0296	0.982338	1.03171	0.978024	0.993059	1.05328	0.976402	0.99756	1.0152	0.977299	1.01422	1.01187	1.03495	1.02381	0.997228	1.02418	0.97242	0.966829	0.981983	0.972951	1.04311	0.966708
ycjU	1.0026	0.967794	1.00838	1.02337	1.03449	1.01565	0.986054	0.994367	1.02392	0.998893	1.03482	1.00983	0.979176	0.974779	1.00533	1.01003	1.02722	0.987261	1.03247	0.995448	1.02334	0.991394	1.04161	0.990009	0.996206	1.05118	0.968973	1.01414	1.02573	1.01045	1.01696	1.01236	1.02832	0.955171	0.989243	1.02431	1.05028	1.04337	1.03206
ycjV	0.970647	0.959177	0.955286	0.993782	1.01537	0.995668	0.933179	0.95443	0.976829	0.983723	0.965618	0.97075	0.932822	0.993564	0.986917	0.999117	0.956612	0.980627	1.0123	0.931642	1.0317	0.919361	0.919166	0.988785	0.97837	0.89494	1.01327	0.98456	1.01569	1.00856	0.963134	0.961384	0.992238	0.93172	0.962961	0.98271	0.942173	0.997019	0.967388
ymjB	0.977899	0.999668	0.934007	0.966004	0.851766	0.83524	0.940389	0.907323	0.82384	0.895456	0.933601	0.923558	0.86382	0.931517	0.907497	0.932296	0.912359	0.760378	1.00233	0.931691	0.866995	0.939738	0.926255	0.944196	0.720287	0.75724	0.723064	1.25352	0.720943	0.804122	0.893096	0.836099	0.86184	0.954357	1.09071	0.921006	0.926087	1.03059	0.917196
ompG	1.10311	0.9121	0.954146	0.970471	0.940342	0.990527	1.01537	1.07112	0.993762	0.968378	1.03509	1.0252	0.88762	0.999919	0.916798	1.05208	1.06028	0.829721	0.970054	1.00592	1.01563	1.02188	1.03142	1.02017	0.952378	0.955709	1.04322	1.04203	0.992956	0.951179	0.960944	1.04147	1.03437	1.01067	0.963502	0.974682	1.00049	1.01239	1.02954
ycjW	0.98788	0.959605	1.01289	0.922171	0.961388	0.993222	1.02773	1.02318	1.00758	1.00015	1.03573	0.978035	0.960765	1.03878	0.989582	0.991058	0.971332	0.966593	0.992134	0.965251	1.01007	1.04327	1.02392	0.983886	1.02249	1.02279	0.968047	0.988598	0.979173	0.973924	1.00393	0.975957	0.9813	0.94732	1.01417	1.01507	0.972146	1.04037	0.982885
ycjX	1.00019	0.906605	1.05103	0.981339	1.03329	0.998941	1.00553	1.01822	0.987669	1.03911	1.01323	0.94808	1.02606	1.03735	1.06287	0.981365	0.970574	1.03943	0.983147	1.04679	1.00923	0.981184	0.977267	1.0132	0.994656	1.01754	1.01853	0.936653	1.03365	1.05399	1.00248	1.00886	1.01155	0.950062	1.03053	0.966774	0.920743	1.04643	1.02136
ycjF	1.06549	1.04779	0.97625	1.02915	0.947606	0.979045	0.972626	0.96348	0.909171	0.96374	0.987982	0.992786	0.913995	0.945918	1.01731	0.946209	1.04166	0.923941	0.997404	1.00287	1.03593	0.951472	0.981681	0.96888	1.01517	0.969981	0.955471	0.974972	0.986547	0.988695	0.990732	0.973854	0.967926	0.983849	0.891921	1.05029	0.995201	0.965668	0.959233
tyrR	0.993164	0.938664	0.951038	1.02214	0.989351	0.98841	0.980028	1.00854	0.999236	0.990376	0.972943	0.957164	0.997289	0.977938	1.0414	0.948771	0.985123	1.00009	1.00421	0.972429	0.953898	1.01284	0.949805	1.03482	0.969754	0.981804	0.998362	0.990382	0.991603	0.996514	1.00484	1.01013	1.02035	0.980164	0.988069	0.904791	0.96612	0.975449	0.987999
tpx	0.984796	0.94298	0.905123	0.831613	0.968559	0.980483	0.995599	1.04147	1.05324	0.998987	0.972171	0.972964	0.88751	0.996182	1.0016	1.03397	0.965661	0.827138	0.994036	1.02969	1.02195	0.976196	0.961073	0.992331	0.942993	1.01794	0.974332	1.01751	0.941351	0.869603	0.943347	1.02017	1.03716	0.962054	0.882889	1.00865	1.07482	1.00722	1.00246
ycjG	1.00002	0.996824	0.988579	0.917615	0.99543	0.983547	1.03693	1.00045	1.05369	0.994446	0.991794	1.00118	1.07015	0.954029	0.941207	0.996016	1.09972	0.847007	1.00846	0.970733	1.0131	1.00267	1.04391	1.01102	0.982996	0.986883	0.98661	1.05944	0.965456	0.940984	0.945114	0.970283	1.0089	0.968867	0.963709	1.04435	1.05897	1.02829	1.06001
mpaA	0.988742	0.956139	0.963508	1.04887	1.03215	0.995035	0.985289	0.91069	0.971834	0.995603	0.981432	0.969207	0.931659	0.927527	0.933269	1.01638	1.01592	0.966163	0.955556	1.00171	0.998454	0.94433	1.02616	0.991042	1.01036	0.961026	0.93488	1.02235	0.973738	0.971782	1.00325	0.999553	0.97837	1.00244	0.937748	0.951427	0.900679	1.0295	0.974445
ymjC	0.968956	0.960763	0.985453	1.00544	1.01808	1.00349	0.937509	0.981896	1.00898	0.993425	0.958354	0.973586	1.04668	0.989375	0.947741	1.02794	0.986709	0.967073	1.0107	1.02337	0.960744	0.998393	1.03151	0.985513	1.01881	0.930328	1.0174	0.966477	1.01522	0.949088	1.00047	1.00451	0.970045	1.07749	0.949485	1.00153	0.992505	0.977417	0.987627
ymjD	1.33289	1.03687	1.07969	1.17364	1.25614	1.34092	1.05823	1.47386	1.47612	1.4443	1.17725	1.14258	1.15342	1.13321	1.16669	1.12629	1.20447	1.28216	1.18528	1.12042	1.11475	1.19172	1.17575	1.1482	1.27872	1.11	1.09947	1.14095	1.34346	1.06275	1.14123	1.12415	1.15051	1.15588	1.4356	1.11443	1.1389	1.21307	1.26557
ycjY	1.0308	0.918036	0.978232	1.00923	1.04991	1.06965	1.02786	1.04182	1.06985	1.03145	1.08121	0.996072	1.13797	1.0203	0.977424	0.995411	1.01652	1.00097	1.11085	0.984255	1.05194	0.997687	1.01431	0.982521	0.955234	1.0108	1.0196	1.09591	0.998195	1.03556	1.00947	1.01722	1.0362	1.10027	0.94054	1.00177	1.00526	1.02389	1.0448
pgrR	1.03945	0.971156	0.991362	0.916797	1.06062	0.959644	1.06046	1.0537	1.03238	1.04148	0.953118	1.1301	0.954585	1.09518	1.01546	0.967645	1.00009	0.928108	1.0565	0.989996	1.03548	1.00889	1.00375	1.06437	1.03735	0.972228	0.979464	1.04627	1.03523	0.977294	1.04234	1.0419	1.04406	1.10562	0.985945	0.945795	0.927475	1.06787	0.987403
mppA	1.0674	1.00154	0.943891	1.01268	1.05495	1.02873	1.05179	1.01924	1.06163	1.04086	1.08391	1.02998	1.02351	1.00083	0.98459	1.0279	0.995791	1.0726	0.998234	1.04068	1.01082	1.04666	1.05739	0.975712	1.0267	1.05893	0.974496	1.0476	1.0251	1.0628	0.996463	1.01755	1.06533	1.02172	0.936048	1.03087	1.04533	1.04222	1.02736
ynaI	1.01932	0.966041	1.02792	0.90798	0.988371	1.01103	1.00104	0.976046	1.03108	0.996255	1.05733	1.03605	1.02496	0.9637	0.946724	0.96032	0.957244	1.02122	0.938373	0.99595	0.978032	0.970127	1.05809	0.966224	0.945518	1.01309	0.9794	1.03208	1.00302	0.994589	1.00389	1.00242	1.01323	0.949327	0.913858	1.01061	0.98514	1.05061	0.964697
ynaJ	0.918124	0.936426	0.920396	1.05466	0.979949	0.954454	0.89399	0.924939	0.942829	0.950541	0.971035	0.953612	1.0396	0.876855	0.954933	0.933551	0.877433	0.85737	1.00578	0.995103	0.972492	0.93957	0.929648	0.953702	0.967704	0.857241	0.964479	0.976984	0.952662	0.95334	0.92948	0.883018	0.866342	1.0383	0.909393	0.912878	0.964078	0.945643	0.972503
uspE	1.01625	1.06875	1.05503	1.04462	1.16893	1.00476	0.961223	1.00494	1.08228	0.982961	1.01106	1.0203	1.11903	1.05095	0.911859	1.1063	1.12035	1.02832	1.09487	1.08063	1.09922	1.00223	1.11796	0.925519	1.02802	1.01634	1.16208	1.00831	1.07789	1.03515	1.08648	1.11858	1.04018	1.14556	1.06763	0.935499	1.00822	1.07143	0.993572
fnr	1.01838	0.966356	1.02688	1.03638	1.08109	0.993703	1.00266	0.985383	1.032	1.04612	1.0353	1.00636	1.05099	1.00843	1.03936	0.987184	0.998467	1.04319	1.04197	1.01853	0.993266	0.979991	1.06604	1.0105	0.994849	1.00948	1.04555	1.01721	1.03453	1.04647	1.02894	1.01667	1.02786	1.02235	1.02588	0.926936	0.980358	1.03712	1.05164
ogt	1.05878	0.993334	1.07515	0.980987	1.01833	0.992284	1.03442	0.961187	1.02041	0.955259	1.05124	0.962156	0.958521	0.971493	0.966204	1.03743	1.02058	0.938437	1.06172	1.0066	0.988861	1.00716	0.97332	1.01014	0.931795	1.04739	1.05224	0.993573	1.03175	0.978208	0.96955	1.01858	1.01937	0.93086	1.01724	1.01994	1.09909	1.01296	0.988903
abgT	0.970761	0.969695	1.00894	0.892789	1.01179	0.989602	1.02135	1.00359	1.01537	1.00343	0.975335	0.946515	1.01715	0.971771	0.969449	1.00231	1.05625	0.960849	1.04381	1.02798	0.947823	0.976485	1.00003	0.991503	0.995096	1.0043	0.983161	0.960925	1.01687	0.985656	0.995917	0.97555	0.991319	1.0778	0.934464	0.973403	1.00608	0.993198	0.980462
abgB	1.01126	0.991943	1.00626	0.882571	1.02271	0.987281	1.12473	1.04627	1.00223	1.04695	0.993143	0.945017	1.0883	0.955926	1.00745	1.01372	1.04923	0.962105	0.979176	1.05179	0.985529	1.03624	1.03337	1.03333	0.9582	0.978593	1.06852	1.00781	1.04086	0.993823	1.08956	1.04569	1.0478	1.0107	0.967426	0.971098	0.934982	0.96976	0.99792
abgA	1.00041	0.977133	1.00342	1.00706	1.03827	1.03697	1.04291	1.01772	0.994479	0.94518	0.994813	1.00103	1.06233	0.957694	0.961287	0.993329	1.03152	1.07603	0.984094	0.997251	1.00918	0.97413	0.986947	1.01356	1.00373	0.99339	1.04562	1.01237	0.951438	1.06271	1.02411	1.05728	1.00446	1.00273	0.993647	1.01338	0.987911	0.949791	1.03568
abgR	0.988517	0.939643	1.06973	0.866185	1.05243	0.928934	1.0244	1.01003	1.0211	1.05489	1.05375	1.01642	0.880846	0.924693	1.01984	1.03018	0.961554	1.03862	1.06055	1.0716	0.929924	1.02438	0.97956	0.924696	0.943529	1.00242	1.10393	0.955466	1.00403	0.982968	1.06454	1.08512	1.01303	1.05435	0.992303	0.898134	1.02167	0.921347	0.946752
mcaS	0.943848	1.0905	1.04201	1.06941	0.98199	1.04511	0.999069	0.990383	0.979684	0.993351	0.989986	0.937564	1.09488	1.05457	0.989167	1.00695	1.01353	1.10525	1.00508	0.992598	1.01044	1.01357	0.948083	1.01921	0.955817	1.13963	0.98075	0.98745	1.05825	0.991479	0.923887	0.979424	0.979894	1.00573	0.995569	1.16235	1.08956	0.952679	0.993682
smrA	1.04668	0.988884	1.03828	1.03789	1.03208	0.969698	0.953152	1.03287	1.08244	0.997386	1.03662	1.0773	1.01339	0.950202	0.994191	1.02262	0.977373	1.10776	0.974673	1.00928	0.964598	0.999593	0.981373	0.983306	0.996973	1.07532	0.981686	0.984255	1.03757	1.00452	1.0437	0.979064	1.03294	1.02729	0.94648	1.07043	1.02746	0.984225	1.00267
dgcM	1.04594	1.06204	1.03975	1.07521	0.971707	1.02797	0.99525	1.01743	1.01059	0.998455	1.03717	1.06293	0.999109	1.05538	1.02243	1.01219	0.99168	1.03028	1.03355	1.07303	1.00084	1.02904	1.01903	1.02536	1.00858	0.994465	1.03969	1.05221	1.04582	1.06501	1.01363	0.997177	1.03359	0.968453	1.05621	0.98502	1.023	1.04778	1.03059
ydaN	1.01474	0.905045	1.03415	0.907282	0.985724	0.940755	1.01303	0.979795	1.03549	1.02054	0.965546	0.94029	1.15561	1.00013	1.00979	0.953776	0.913592	0.999991	1.02638	1.00221	0.742315	1.01799	1.02766	1.01792	0.984569	1.00097	0.957269	0.948336	1.04786	0.980405	0.938755	0.973578	1.02475	0.982655	0.889471	1.04329	1.03495	1.0093	0.952395
dbpA	0.96373	0.954241	0.980055	0.89018	0.966933	1.01848	1.00433	1.0387	1.04246	1.01127	0.960314	0.972386	0.982459	0.978687	0.966257	1.02422	0.990773	0.877722	0.990645	1.02775	1.0472	1.02412	0.96711	0.985781	0.994403	0.922518	0.971086	1.02104	1.01869	0.955115	1.03115	0.978478	0.977372	0.976968	0.967898	0.942248	0.980731	1.01141	1.02419
ttcA	1.02096	1.00653	1.07894	0.928153	1.06368	1.02602	1.01177	0.994438	1.01645	1.004	0.929521	0.993403	0.999037	1.09405	1.01693	1.0249	0.98932	0.970851	0.964233	0.973696	0.98421	1.02462	1.01045	0.970349	0.959541	0.999065	0.998689	0.999642	1.03056	1.0208	1.0398	0.948737	0.980679	1.05871	0.956659	0.986648	1.02902	0.972706	0.9501
intR	1.11696	0.99161	1.00157	1.09083	1.02755	1.0525	1.04176	1.02376	1.03884	0.978065	1.00664	1.00614	1.01833	1.05367	1.08459	1.06674	1.02137	1.10003	1.09775	1.10668	1.09331	1.09179	1.12913	1.07234	1.0352	1.02003	1.0449	1.0162	1.07445	1.04643	1.08292	1.0092	1.07453	1.05081	1.02407	1.00876	1.01801	0.986795	0.969086
xisR	0.98656	1.0137	1.04394	0.993936	0.966189	0.999796	1.01001	0.9923	1.02582	1.03803	1.0054	0.994113	1.01669	1.02577	1.07453	0.992493	0.979221	1.02873	1.00505	0.981826	1.04131	0.977216	1.0174	1.04527	0.988412	1.00741	1.00841	1.02235	1.013	1.05319	1.01753	1.01759	1.01711	1.00465	0.988228	1.02417	0.97428	0.984531	1.00454
ydaC	1.03372	1.03556	0.916779	1.05586	0.949465	0.960021	0.981973	0.958702	0.982166	0.930871	0.975606	1.0359	0.863875	0.99267	0.971884	0.968669	0.972823	1.05515	0.970583	0.950861	0.902673	0.981443	0.989966	0.981177	1.02672	0.994603	0.933058	0.94883	0.990633	0.9897	0.986633	0.984193	1.01519	0.988187	0.903392	1.01349	0.97968	0.983351	0.955427
ralR	0.964271	0.959934	0.986908	1.0003	0.917732	0.975175	0.957345	1.04812	1.01176	0.973546	0.955759	0.993562	0.98559	0.975486	1.0138	0.937521	0.982283	0.992851	1.01106	1.00151	0.977412	0.95245	0.987632	0.960101	0.985441	0.937442	1.01078	0.965835	1.00933	0.992074	1.01876	0.941378	0.991812	0.950839	0.994793	1.02074	0.946881	0.952451	0.972942
recT	0.999763	0.998299	1.02872	0.923451	1.07807	0.954618	0.970733	0.961986	1.02219	0.996725	1.00775	0.98096	1.04327	0.948466	0.988475	1.03748	0.967898	1.02671	0.938937	1.02024	1.03129	0.97692	0.99811	0.988641	1.02714	0.948393	1.04748	0.950183	0.985197	1.01479	1.0264	1.03911	1.0227	0.990134	0.945081	1.01631	1.03831	0.897109	0.98557
recE	1.06558	1.02444	1.07409	0.957026	1.08038	1.04729	1.06319	0.985566	1.00576	1.05359	1.00449	1.01396	1.00608	1.06185	1.02288	1.04227	1.10982	0.900013	1.00986	1.04011	1.03809	1.03725	1.10526	1.03919	1.03991	1.04874	1.04783	1.03638	0.98146	0.98741	0.976079	1.031	0.992258	1.02814	1.0198	1.09903	1.07742	1.13647	0.985068
racC	0.915692	0.830136	1.07767	0.78415	0.599691	0.935505	0.679086	0.696749	0.968411	0.681869	0.746835	0.939439	0.758784	0.792059	0.58951	0.960864	0.90332	0.535498	0.793139	0.774619	1.07234	0.879186	0.773104	1.00296	1.00652	0.624694	0.748505	0.950483	0.730328	0.722823	0.857656	0.888264	0.715021	0.983431	1.04391	0.661249	0.731851	0.883193	0.580461
ydaE	1.02313	0.976744	1.02461	0.912731	1.02262	1.01495	0.876271	0.943841	0.970828	0.93844	0.948678	1.00218	1.00207	0.991255	0.924092	1.01125	0.977772	0.867423	0.969633	0.925078	1.00885	1.03075	0.939738	1.03261	0.966606	0.923247	1.05327	1.02527	0.924684	0.909167	0.96443	0.903199	0.912834	1.02474	1.06347	0.910317	0.987666	0.995801	1.0611
kilR	0.889708	0.910465	0.978148	0.945419	1.01927	1.01906	0.912912	0.904186	1.07236	1.00905	0.957718	0.942576	1.06989	0.980758	0.916363	1.02291	0.850562	0.836148	0.961204	1.00552	0.950375	0.96862	1.1205	0.953645	1.06423	0.897523	0.915506	1.00133	0.934935	0.943002	0.937959	0.898696	0.909727	1.14354	0.92229	0.933447	0.970044	0.991816	0.905439
sieB	0.989814	0.980028	1.03563	1.03052	1.02937	1.01484	0.987872	0.992729	1.02654	0.975583	1.01952	0.992106	1.07695	0.954135	0.9501	0.99806	1.02555	0.990019	1.03969	0.969523	0.970392	1.0274	1.00536	1.00194	1.01568	1.01299	1.05027	0.97424	0.973993	0.993682	1.01189	1.01251	1.00797	0.977495	0.930242	1.01853	1.04822	1.04807	1.00239
ydaF	0.955527	0.957638	0.975929	0.97575	1.04041	1.01909	0.960691	0.965913	1.01619	0.937995	1.01471	0.978256	0.849199	0.95722	0.991195	1.00449	1.00021	0.937585	0.938369	0.994386	0.990661	0.96464	0.997696	0.987071	0.959101	1.08203	0.947294	0.9611	0.972002	0.953697	1.00833	0.996688	0.994067	0.994989	0.913314	0.980001	0.969343	1.01998	0.921041
ydaG	0.989268	0.933421	0.935417	0.945863	1.04193	1.04837	1.03302	1.05926	1.01283	0.951843	0.971142	1.02835	0.829604	1.00558	0.938826	1.00001	1.01295	1.03316	0.974075	1.01818	0.929028	0.988721	1.07338	0.999133	1.0017	0.997889	0.986033	0.926698	1.079	1.06276	1.00638	1.01816	1.05745	1.01768	0.98777	1.03166	0.891608	0.960624	0.984932
[truncated: 2,791 more rows]

## Sheet: Rifampicin
Gene	ccmC	csgA	fadR	pdeR	mlaA	mlaC	mlaD	mlaF	narL	recQ	tolC	ybjN	acrA	rssB	ychO	yfjD	wzzE	lapA	waaF	fliA	gshB	opgH	yaiP	yrbG	lgoT	mlaE	rfe	rffH	yegS	flxA	waaB	waaQ	waaY	ybfP	galU	lpcA	rfaE	waaG	waaP
[truncated: 3,985 more rows]

[truncated: 4 more sheets: Vancomycin, No Drug - Network Data, Rifampicin - Network Data, Vancomycin - Network Data]
