# Supplementary material for: Genetic and Chemical-Genetic Interactions Map Biogenesis and Permeability Determinants of the Outer Membrane of Escherichia coli
Source: mBio. 2020 Mar 10;11(2):e00161-20. doi: 10.1128/mBio.00161-20 (PMC7064757; doi:10.1128/mBio.00161-20)
Supplement: TABLE S4 [file mBio.00161-20-st004.xlsx]

## Sheet: Sheet1
Compound	Minimum Inhibitory Concentration (µg/ml) in E. coli BW25113 Strains
	WT	∆yhdP	∆lpcA	∆rfaE	∆waaF	∆waaP	∆yhdP ∆lpcA	∆yhdP ∆rfaE	∆yhdP ∆waaF	∆yhdP ∆waaP
Vancomycin	256	128	256	256	256	>256-256	2	2	2	8-4
Bacitracin	>256	>256	>256	>256	>256	>256	64-32	64-32	128-64	256-128
Amoxicillin	>256	>256	>256	>256	>256	>256	>256	>256	>256	>256
Ampicillin	16	16	16	16	16	>16	4	4	4	4
Cloxacillin	>256	256	32	32	32	64	32-16	32-16	16	16
Nafcillin	>256	>256	32	32	32	64	32	32	64-32	64
Oxacillin	256	256	32	64-32	64-32	64	32	32	32	32
Penicillin G	64	64	32	32	32	32	16	16	16	32
Piperacillin	2	2	1	1	1	1	0.25-0.125	0.125	0.125	0.25
Cefadroxil	>256	>256	>256	>256	>256	>256	>256	>256	>256	>256
Cefmetazole	0.25	0.25	0.25	0.25	0.25	0.25-0.125	0.25	0.25	0.25	0.125
Cefuroxime	4	4	4	8-4	8	4	2	2	1	4-2
D-cycloserine	16	32-16	16	16	16	16	16	16	16	16
Fosfomycin	8	4	8	8	8	8	4	4	4	8
Colistin	0.125	0.125	0.0625	0.0625	0.0625	0.0625	0.0625	0.0625	0.0625	0.0625
Polymyxin B	0.125	0.125-0.0625	0.0625	0.125-0.0625	0.0625	0.0625	0.0625	0.0625	0.0625	0.0625
Triclosan	0.0625	0.125-0.0625	0.0078125	0.0078125	0.015625	0.015625	0.0078125	0.0078125	0.0078125	0.015625
Cerulenin	>64-64	>64-64	16	16	16	32-16	4-2	4-2	4-2	16-8
Rifampicin	8	4	0.125	0.125	0.5	2	0.125	0.125	0.125-0.25	0.5
Sparfloxacin	0.03125	0.03125	0.00390625	0.00390625	0.0078125	0.0078125	0.00390625	0.00390625	0.0078125	0.0078125
Ciprofloxacin	0.03125	0.03125	0.03125	0.03125	0.0625-0.03125	0.03125	0.03125	0.03125	0.03125	0.03125-0.015625
Cinoxacin	4	4	2	2	4	2	2	2	2	2
Norfloxacin	0.125	0.125	0.125	0.25-0.125	0.25-0.125	0.125	0.125	0.125	0.125	0.125
Ofloxacin	0.125	0.125	0.0625	0.0625	0.0625	0.0625	0.0625	0.0625	0.0625	0.0625
Novobiocin	64	64	1	1	1	4-2	1	2	1	1
Nalidixic Acid	64	8	0.5	0.5	0.5	1	0.5	0.5	0.5	1
Sulfamethoxypyridezine	>256-256	>256	>256	256	>256-256	256	128	128	128	>256-256
Sulfamethoxazole	>256	128	>256	>256	>256	>256-128	32	32	128	>256
Trimethoprim	0.5	0.5	0.25	0.25	0.25	0.0625	0.0625	0.0625	0.125	0.0625
Chloramphenicol	8	8	2	2	4-2	4	4	4	4	4
Thiamphenicol	128	128	256-128	128	128	128	128-64	128	128	128
Tetracycline	1	2	2	2	2	1	1	1	0.5	1
Doxycycline	4-2	4-2	0.5	0.5-0.25	0.5	0.5	0.25	0.25	0.25	0.5
Erythromycin	128	128	4	4	8	32	8-4	8	8	8
Dirithromycin	64	64	64	64	64	128	32	32	16	16
Spectinomycin	32	32	32	32	32	32	16	16	16	32
Lincomycin	>256	>256	>256	>256	>256	>256	>256	>256	>256	>256
Streptomycin	>16-16	16	8	8	16	16-8	16-8	8	16-8	16
Roxithromycin	>256	256	16	16	64-32	128	16	16	16	32
Azithromycin	16	16	1	1	2	4-2	2	2	2	2
Spiramycin	>256	>256-256	32	32	64	128	32	32	32	64-32
Linezolid	256	256	16	16	32	128	32	32	32	64
Fusidic Acid	256	>256	8	8	32	128	8	4	4	128
